# Supplementary material for: Hydro­thermally synthesized α-Ba2P2O7
Source: Acta Crystallogr Sect E Struct Rep Online. 2010 Nov 24;66(Pt 12):i84. doi: 10.1107/S1600536810043527 (PMC3011656; doi:10.1107/S1600536810043527)
Supplement: Supplementary file 1 [file e-66-00i84-sup1.cif]

##############################################################################
###                                                                        ###
###        Electronic paper (Acta Crystallographica Section E)             ###
###                                                                        ###
##############################################################################
#                                                                            #
# This CIF contains the data in a paper accepted for publication in Acta     #
# Crystallographica Section E. It conforms to the requirements of Notes      #
# for Authors for Section E, and has been peer reviewed under the auspices   #
# of the IUCr Commission on Journals.                                        #
#                                                                            #
# Full details of the Crystallographic Information File format               #
# are given in the paper "The Crystallographic Information File (CIF):       #
# a New Standard Archive File for Crystallography" by S. R. Hall, F. H.      #
# Allen and I. D. Brown [Acta Cryst. (1991), A47, 655-685].                  #
#                                                                            #
# The current version of the core CIF dictionary is obtainable from          #
# ftp://ftp.iucr.org/pub/cif_core.dic. The current version number is 2.4.    #
#                                                                            #
# Software is freely available for graphical display of the structure(s) in  #
# this CIF.  For information consult the CIF home page http://www.iucr.org/  #
# cif/home.html                                                              #
#                                                                            #
# This file may be used for bona fide research purposes within the           #
# scientific community so long as proper attribution is given to the journal # 
# article from which it was obtained.                                        #
#                                                                            #
##############################################################################
                                             
data_I
_audit_creation_method     SHELXL-97
_chemical_name_systematic
;
Dibarium diphosphate
;
_chemical_name_common     ?
_chemical_formula_moiety     ?
_chemical_formula_sum     'Ba2 O7 P2'
_chemical_formula_structural     'Ba2 (P2 O7)'
_chemical_formula_iupac     'Ba2 P2 O7'
_chemical_formula_weight     448.62
_chemical_melting_point     ?
_symmetry_cell_setting     orthorhombic
_symmetry_space_group_name_H-M     'P n m a'
_symmetry_space_group_name_Hall     '-P 2ac 2n'
loop_
    _symmetry_equiv_pos_as_xyz
    'x, y, z'
    '-x+1/2, -y, z+1/2'
    '-x, y+1/2, -z'
    'x+1/2, -y+1/2, -z+1/2'
    '-x, -y, -z'
    'x-1/2, y, -z-1/2'
    'x, -y-1/2, z'
    '-x-1/2, y-1/2, z-1/2'
_cell_length_a     9.2842(19)
_cell_length_b     5.6113(11)
_cell_length_c     13.796(3)
_cell_angle_alpha     90.00
_cell_angle_beta     90.00
_cell_angle_gamma     90.00
_cell_volume     718.7(3)
_cell_formula_units_Z     4
_cell_measurement_reflns_used     3690
_cell_measurement_theta_min     2.6445
_cell_measurement_theta_max     36.2776
_cell_measurement_temperature     298(2)
_exptl_crystal_description     needle
_exptl_crystal_colour     colorless
_exptl_crystal_size_max     0.45
_exptl_crystal_size_mid     0.15
_exptl_crystal_size_min     0.15
_exptl_crystal_density_diffrn     4.146
_exptl_crystal_density_meas     ?
_exptl_crystal_density_method     'not measured'
_exptl_crystal_F_000     792
_exptl_absorpt_coefficient_mu     11.324
_exptl_absorpt_correction_type     multi-scan
_exptl_absorpt_process_details
;
(<i>REQAB</i>; Jacobson, 1998)
;
_exptl_absorpt_correction_T_min     0.0802
_exptl_absorpt_correction_T_max     0.2814
_exptl_special_details
;
;
_diffrn_ambient_temperature     298(2)
_diffrn_radiation_type     MoK\a
_diffrn_radiation_wavelength     0.71073
_diffrn_radiation_source     'sealed tube'
_diffrn_radiation_monochromator     graphite
_diffrn_measurement_device_type     'Rigaku AFC-8S Mercury CCD'
_diffrn_measurement_method     \w
_diffrn_detector_area_resol_mean     14.6306
_diffrn_reflns_number     7205
_diffrn_reflns_av_R_equivalents     0.0424
_diffrn_reflns_av_sigmaI/netI     0.0395
_diffrn_reflns_theta_min     2.64
_diffrn_reflns_theta_max     36.29
_diffrn_reflns_theta_full     36.29
_diffrn_measured_fraction_theta_max     0.986
_diffrn_measured_fraction_theta_full     0.986
_diffrn_reflns_limit_h_min     -8
_diffrn_reflns_limit_h_max     15
_diffrn_reflns_limit_k_min     -7
_diffrn_reflns_limit_k_max     9
_diffrn_reflns_limit_l_min     -21
_diffrn_reflns_limit_l_max     22
_diffrn_standards_number     0
_diffrn_standards_interval_count     .
_diffrn_standards_interval_time     .
_diffrn_standards_decay_%     ?
_refine_special_details
;
Refinement of <i>F</i>^2^ against ALL reflections. The weighted <i>R</i>-factor
<i>wR</i> and goodness of fit <i>S</i> are based on <i>F</i>^2^, conventional
<i>R</i>-factors <i>R</i> are based on <i>F</i>, with <i>F</i> set to zero for
negative <i>F</i>^2^. The threshold expression of <i>F</i>^2^ >
\s(<i>F</i>^2^) is used only for calculating <i>R</i>-factors(gt) <i>etc</i>.
and is not relevant to the choice of reflections for refinement.
<i>R</i>-factors based on <i>F</i>^2^ are statistically about twice as large
as those based on <i>F</i>, and <i>R</i>- factors based on ALL data will be
even larger.
;
_reflns_number_total     1854
_reflns_number_gt     1510
_reflns_threshold_expression     I>2\s(I)
_refine_ls_structure_factor_coef     Fsqd
_refine_ls_matrix_type     full
_refine_ls_R_factor_all     0.0596
_refine_ls_R_factor_gt     0.0467
_refine_ls_wR_factor_gt     0.1153
_refine_ls_wR_factor_ref     0.1272
_refine_ls_goodness_of_fit_ref     1.109
_refine_ls_restrained_S_all     1.109
_refine_ls_number_reflns     1854
_refine_ls_number_parameters     58
_refine_ls_number_restraints     0
_refine_ls_hydrogen_treatment     .
_refine_ls_weighting_scheme     calc
_refine_ls_weighting_details
              'w=1/[\s^2^(Fo^2^)+(0.0617P)^2^+4.9464P] where P=(Fo^2^+2Fc^2^)/3'
_atom_sites_solution_hydrogens     .
_atom_sites_solution_primary     direct
_atom_sites_solution_secondary     difmap
_refine_ls_shift/su_max     0.001
_refine_ls_shift/su_mean     0.000
_refine_diff_density_max     6.714
_refine_diff_density_min     -3.526
_refine_ls_extinction_method     none
_refine_ls_extinction_coef     ?
loop_
    _atom_type_symbol
    _atom_type_description
    _atom_type_scat_dispersion_real
    _atom_type_scat_dispersion_imag
    _atom_type_scat_source
    'O' 'O' 0.0106 0.0060
                         'International Tables Vol C Tables 4.2.6.8 and 6.1.1.4'
    'P' 'P' 0.1023 0.0942
                         'International Tables Vol C Tables 4.2.6.8 and 6.1.1.4'
    'Ba' 'Ba' -0.3244 2.2819
                         'International Tables Vol C Tables 4.2.6.8 and 6.1.1.4'
_computing_data_collection     'CrystalClear (Rigaku/MSC, 2001)'
_computing_cell_refinement     'CrystalClear (Rigaku/MSC, 2001)'
_computing_data_reduction     'CrystalClear (Rigaku/MSC, 2001)'
_computing_structure_solution     'SHELXTL (Sheldrick, 2008)'
_computing_structure_refinement     'SHELXTL (Sheldrick, 2008)'
_computing_molecular_graphics     'DIAMOND (Brandenburg, 1999)'
_computing_publication_material     'SHELXTL (Sheldrick, 2008)'
loop_
    _atom_site_type_symbol
    _atom_site_label
    _atom_site_fract_x
    _atom_site_fract_y
    _atom_site_fract_z
    _atom_site_U_iso_or_equiv
    _atom_site_adp_type
    _atom_site_calc_flag
    _atom_site_refinement_flags
    _atom_site_occupancy
    _atom_site_disorder_assembly
    _atom_site_disorder_group
    Ba Ba1 0.86006(5) 0.2500 0.41750(3) 0.01365(12) Uani d S 1 . .
    Ba Ba2 0.84160(5) 0.2500 0.74453(3) 0.01249(12) Uani d S 1 . .
    P P1 1.2179(2) 0.2500 0.45777(12) 0.0120(3) Uani d S 1 . .
    P P2 1.4529(2) 0.2500 0.31494(13) 0.0120(3) Uani d S 1 . .
    O O1 1.1427(4) 0.0289(8) 0.4204(3) 0.0163(8) Uani d . 1 . .
    O O2 1.2271(6) 0.2500 0.5677(4) 0.0164(10) Uani d S 1 . .
    O O3 1.3792(6) 0.2500 0.4196(3) 0.0118(9) Uiso d S 1 . .
    O O4 1.4045(4) 0.0278(7) 0.2617(3) 0.0154(7) Uani d . 1 . .
    O O5 1.6144(7) 0.2500 0.3326(4) 0.0230(12) Uani d S 1 . .
loop_
    _atom_site_aniso_label
    _atom_site_aniso_U_11
    _atom_site_aniso_U_22
    _atom_site_aniso_U_33
    _atom_site_aniso_U_12
    _atom_site_aniso_U_13
    _atom_site_aniso_U_23
    Ba1 0.0139(2) 0.0148(2) 0.0122(2) 0.000 -0.00132(12) 0.000
    Ba2 0.01179(19) 0.0128(2) 0.01293(18) 0.000 0.00048(12) 0.000
    P1 0.0126(7) 0.0131(8) 0.0103(6) 0.000 0.0008(5) 0.000
    P2 0.0105(7) 0.0119(7) 0.0138(7) 0.000 0.0002(5) 0.000
    O1 0.0170(18) 0.0134(19) 0.0187(18) -0.0009(14) 0.0018(12) 0.0001(13)
    O2 0.018(2) 0.018(3) 0.013(2) 0.000 -0.0009(17) 0.000
    O4 0.0149(17) 0.0108(17) 0.0205(15) -0.0033(13) 0.0000(13) -0.0010(13)
    O5 0.011(2) 0.037(3) 0.022(2) 0.000 0.001(2) 0.000
_geom_special_details
;
All e.s.d.'s (except the e.s.d. in the dihedral angle between two l.s. planes)
are estimated using the full covariance matrix. The cell e.s.d.'s are taken
into account individually in the estimation of e.s.d.'s in distances, angles
and torsion angles; correlations between e.s.d.'s in cell parameters are only
used when they are defined by crystal symmetry. An approximate (isotropic)
treatment of cell e.s.d.'s is used for estimating e.s.d.'s involving l.s.
planes.
;
loop_
    _geom_bond_atom_site_label_1
    _geom_bond_atom_site_label_2
    _geom_bond_site_symmetry_2
    _geom_bond_distance
    _geom_bond_publ_flag
    Ba1 O5 1_455 2.564(6) y
    Ba1 O1 3_756 2.730(4) y
    Ba1 O1 5_756 2.730(4) ?
    Ba1 O4 6_556 2.799(4) y
    Ba1 O4 4_455 2.799(4) ?
    Ba1 O1 7_565 2.903(4) ?
    Ba1 O1 . 2.903(4) y
    Ba1 O2 5_756 2.9272(18) y
    Ba1 O2 5_766 2.9272(18) ?
    Ba1 P2 6_556 3.320(2) ?
    Ba1 P1 . 3.369(2) ?
    Ba1 P1 5_766 3.3700(11) ?
    Ba2 O1 5_756 2.765(4) y
    Ba2 O1 3_756 2.765(4) ?
    Ba2 O4 5_756 2.767(4) ?
    Ba2 O4 3_756 2.767(4) y
    Ba2 O2 6_557 2.800(5) y
    Ba2 O4 8_866 2.836(4) y
    Ba2 O4 2_755 2.836(4) ?
    Ba2 O5 2_765 3.084(3) ?
    Ba2 O5 2_755 3.084(3) y
    P1 O1 . 1.514(5) y
    P1 O1 7_565 1.514(5) y
    P1 O2 . 1.519(6) y
    P1 O3 . 1.588(6) y
    P1 Ba1 5_766 3.3700(11) ?
    P1 Ba1 5_756 3.3700(11) ?
    P2 O4 . 1.515(4) y
    P2 O4 7_565 1.515(4) y
    P2 O5 . 1.519(6) y
    P2 O3 . 1.598(5) y
loop_
    _geom_angle_atom_site_label_1
    _geom_angle_atom_site_label_2
    _geom_angle_atom_site_label_3
    _geom_angle_site_symmetry_1
    _geom_angle_site_symmetry_3
    _geom_angle
    _geom_angle_publ_flag
    O5 Ba1 O1 1_455 3_756 111.47(14) ?
    O5 Ba1 O1 1_455 5_756 111.47(14) ?
    O1 Ba1 O1 3_756 5_756 69.95(18) ?
    O5 Ba1 O4 1_455 6_556 74.19(15) ?
    O1 Ba1 O4 3_756 6_556 168.60(12) ?
    O1 Ba1 O4 5_756 6_556 118.01(12) ?
    O5 Ba1 O4 1_455 4_455 74.19(15) ?
    O1 Ba1 O4 3_756 4_455 118.01(13) ?
    O1 Ba1 O4 5_756 4_455 168.60(12) ?
    O4 Ba1 O4 6_556 4_455 52.90(17) ?
    O5 Ba1 O1 1_455 7_565 144.13(12) ?
    O1 Ba1 O1 3_756 7_565 75.66(12) ?
    O1 Ba1 O1 5_756 7_565 104.02(8) ?
    O4 Ba1 O1 6_556 7_565 93.97(11) ?
    O4 Ba1 O1 4_455 7_565 71.85(11) ?
    O5 Ba1 O1 1_455 . 144.13(12) ?
    O1 Ba1 O1 3_756 . 104.02(8) ?
    O1 Ba1 O1 5_756 . 75.66(12) ?
    O4 Ba1 O1 6_556 . 71.85(11) ?
    O4 Ba1 O1 4_455 . 93.97(11) ?
    O1 Ba1 O1 7_565 . 50.61(18) ?
    O5 Ba1 O2 1_455 5_756 77.64(11) ?
    O1 Ba1 O2 3_756 5_756 119.32(14) ?
    O1 Ba1 O2 5_756 5_756 52.47(14) ?
    O4 Ba1 O2 6_556 5_756 71.07(13) ?
    O4 Ba1 O2 4_455 5_756 121.96(13) ?
    O1 Ba1 O2 7_565 5_756 131.20(15) ?
    O1 Ba1 O2 . 5_756 80.75(14) ?
    O5 Ba1 O2 1_455 5_766 77.64(11) ?
    O1 Ba1 O2 3_756 5_766 52.47(14) ?
    O1 Ba1 O2 5_756 5_766 119.32(14) ?
    O4 Ba1 O2 6_556 5_766 121.96(13) ?
    O4 Ba1 O2 4_455 5_766 71.07(13) ?
    O1 Ba1 O2 7_565 5_766 80.75(14) ?
    O1 Ba1 O2 . 5_766 131.20(15) ?
    O2 Ba1 O2 5_756 5_766 146.9(2) ?
    O1 Ba2 O1 5_756 3_756 68.95(18) ?
    O1 Ba2 O4 5_756 5_756 72.50(12) ?
    O1 Ba2 O4 3_756 5_756 109.70(12) ?
    O1 Ba2 O4 5_756 3_756 109.70(12) ?
    O1 Ba2 O4 3_756 3_756 72.50(12) ?
    O4 Ba2 O4 5_756 3_756 68.58(18) ?
    O1 Ba2 O2 5_756 6_557 141.37(10) ?
    O1 Ba2 O2 3_756 6_557 141.37(10) ?
    O4 Ba2 O2 5_756 6_557 73.45(13) ?
    O4 Ba2 O2 3_756 6_557 73.45(13) ?
    O1 Ba2 O4 5_756 8_866 109.63(12) ?
    O1 Ba2 O4 3_756 8_866 73.36(12) ?
    O4 Ba2 O4 5_756 8_866 176.88(2) ?
    O4 Ba2 O4 3_756 8_866 112.28(14) ?
    O2 Ba2 O4 6_557 8_866 103.79(13) ?
    O1 Ba2 O4 5_756 2_755 73.36(12) ?
    O1 Ba2 O4 3_756 2_755 109.63(12) ?
    O4 Ba2 O4 5_756 2_755 112.28(14) ?
    O4 Ba2 O4 3_756 2_755 176.88(2) ?
    O2 Ba2 O4 6_557 2_755 103.79(13) ?
    O4 Ba2 O4 8_866 2_755 66.70(16) ?
    O1 Ba2 O5 5_756 2_765 146.29(14) ?
    O1 Ba2 O5 3_756 2_765 78.59(14) ?
    O4 Ba2 O5 5_756 2_765 129.35(14) ?
    O4 Ba2 O5 3_756 2_765 66.99(14) ?
    O2 Ba2 O5 6_557 2_765 71.70(11) ?
    O4 Ba2 O5 8_866 2_765 49.98(14) ?
    O4 Ba2 O5 2_755 2_765 110.92(14) ?
    O1 Ba2 O5 5_756 2_755 78.59(14) ?
    O1 Ba2 O5 3_756 2_755 146.29(14) ?
    O4 Ba2 O5 5_756 2_755 66.99(14) ?
    O4 Ba2 O5 3_756 2_755 129.35(14) ?
    O2 Ba2 O5 6_557 2_755 71.70(11) ?
    O4 Ba2 O5 8_866 2_755 110.92(14) ?
    O4 Ba2 O5 2_755 2_755 49.98(14) ?
    O5 Ba2 O5 2_765 2_755 130.9(2) ?
    O1 P1 O1 . 7_565 110.0(3) ?
    O1 P1 O2 . . 111.48(19) ?
    O1 P1 O2 7_565 . 111.48(19) ?
    O1 P1 O3 . . 108.79(19) ?
    O1 P1 O3 7_565 . 108.79(19) ?
    O2 P1 O3 . . 106.1(3) ?
    O4 P2 O4 . 7_565 110.7(3) ?
    O4 P2 O5 . . 111.7(2) ?
    O4 P2 O5 7_565 . 111.7(2) ?
    O4 P2 O3 . . 108.14(19) ?
    O4 P2 O3 7_565 . 108.14(19) ?
    O5 P2 O3 . . 106.1(3) ?
    P1 O1 Ba1 . 5_756 101.23(18) ?
    P1 O1 Ba2 . 5_756 136.0(2) ?
    Ba1 O1 Ba2 5_756 5_756 110.49(16) ?
    P1 O1 Ba1 . . 94.1(2) ?
    Ba1 O1 Ba1 5_756 . 104.34(12) ?
    Ba2 O1 Ba1 5_756 . 106.17(13) ?
    P1 O2 Ba2 . 6_657 160.9(4) ?
    P1 O2 Ba1 . 5_756 93.11(12) ?
    Ba2 O2 Ba1 6_657 5_756 92.31(11) ?
    P1 O2 Ba1 . 5_766 93.11(12) ?
    Ba2 O2 Ba1 6_657 5_766 92.31(11) ?
    Ba1 O2 Ba1 5_756 5_766 146.9(2) ?
    P1 O3 P2 . . 134.7(4) y
    P2 O4 Ba2 . 5_756 136.3(2) ?
    P2 O4 Ba1 . 6_656 96.06(19) ?
    Ba2 O4 Ba1 5_756 6_656 95.85(12) ?
    P2 O4 Ba2 . 2_754 104.2(2) ?
    Ba2 O4 Ba2 5_756 2_754 111.96(14) ?
    Ba1 O4 Ba2 6_656 2_754 107.08(13) ?
    P2 O5 Ba1 . 1_655 162.0(4) ?
    P2 O5 Ba2 . 2_754 93.88(15) ?
    Ba1 O5 Ba2 1_655 2_754 93.56(13) ?
    P2 O5 Ba2 . 2_764 93.88(15) ?
    Ba1 O5 Ba2 1_655 2_764 93.56(13) ?
    Ba2 O5 Ba2 2_754 2_764 130.9(2) ?
data_global
_journal_date_recd_electronic     2010-09-07
_journal_date_accepted     2010-10-25
_journal_name_full     'Acta Crystallographica, Section E'
_journal_year     2010
_journal_volume     66
_journal_issue     12
_journal_page_first     i84
_journal_page_last     i84
_journal_paper_category     QI
_journal_coeditor_code     WM2406
_publ_contact_author_name     'Kolis, Joseph'
_publ_contact_author_address
;
485 H. L. Hunter
Clemson University
Clemson, SC 29634
USA
;
_publ_contact_author_email     kjoseph@clemson.edu
_publ_contact_author_fax     ?
_publ_contact_author_phone     ?
_publ_section_title
;
Hydrothermally synthesized \a-Ba~2~P~2~O~7~
;
loop_
    _publ_author_name
    _publ_author_address
    'Heyward, Carla'
;
Department of Chemistry
Clemson University
Clemson, SC 29634
USA
;
    'Mann, Matthew'
;
Department of Chemistry
Clemson University
Clemson, SC 29634
USA
;
    'Kolis, Joseph'
;
Department of Chemistry
Clemson University
Clemson, SC 29634
USA
;
