# Supplementary material for: Hydro­thermally synthesized α-Ba2P2O7
Source: Acta Crystallogr Sect E Struct Rep Online. 2010 Nov 24;66(Pt 12):i84. doi: 10.1107/S1600536810043527 (PMC3011656; doi:10.1107/S1600536810043527)
Supplement: Supplementary file 2 [file e-66-00i84-Isup2.hkl]

# 
# h,k,l, Fc-squared, Fo-squared, sigma(Fo-squared) and status flag 
# 
data_I
_shelx_title ' 93needle10-4 in Pnma' 
_shelx_refln_list_code          4 
_shelx_F_calc_maximum      419.24 
_exptl_crystal_F_000       792.00 
_reflns_d_resolution_high  0.6004 
 
loop_ 
 _symmetry_equiv_pos_as_xyz 
 'x, y, z' 
 '-x+1/2, -y, z+1/2' 
 '-x, y+1/2, -z' 
 'x+1/2, -y+1/2, -z+1/2' 
 '-x, -y, -z' 
 'x-1/2, y, -z-1/2' 
 'x, -y-1/2, z' 
 '-x-1/2, y-1/2, z-1/2' 
 
_cell_length_a     9.2842 
_cell_length_b     5.6113 
_cell_length_c    13.7958 
_cell_angle_alpha  90.000 
_cell_angle_beta   90.000 
_cell_angle_gamma  90.000 
 
_shelx_F_squared_multiplier     1.000 
 
loop_ 
 _refln_index_h 
 _refln_index_k 
 _refln_index_l 
 _refln_F_squared_calc 
 _refln_F_squared_meas 
 _refln_F_squared_sigma 
 _refln_observed_status 
   2   0   0    18617.82    18615.54    279.48 o 
   4   0   0    97843.81    97389.12   1332.41 o 
   6   0   0    24983.67    24049.23    448.85 o 
   8   0   0     6315.34     5773.62    309.05 o 
  10   0   0    21524.34    21581.62    488.52 o 
  12   0   0       13.81      286.34    147.82 o 
  14   0   0     3599.96     3556.29    396.92 o 
   2   1   0   128750.68   114230.56   1938.51 o 
   4   1   0    10499.23    10221.19    296.04 o 
   6   1   0    24575.91    23483.44    313.54 o 
   8   1   0    49667.93    52610.89    908.88 o 
  10   1   0      203.51      364.83    119.87 o 
  12   1   0     7636.52     8589.56    323.73 o 
  14   1   0      528.72      492.27    132.92 o 
   0   2   0   175759.38   161213.00   3177.98 o 
   2   2   0    15550.37    14737.44    341.50 o 
   4   2   0    27405.72    27307.31    361.99 o 
   6   2   0    25150.43    23625.42    533.52 o 
   8   2   0     2538.43     1943.88    116.90 o 
  10   2   0    19520.22    21441.38    522.15 o 
  12   2   0       83.95       65.59     66.06 o 
  14   2   0     2691.56     2509.13    352.05 o 
   2   3   0    75298.09    77011.52   1298.29 o 
   4   3   0    10495.97    11249.89    455.52 o 
   6   3   0    18061.16    18115.71    355.07 o 
   8   3   0    43102.89    48191.41   1866.58 o 
  10   3   0       58.98       20.34     65.87 o 
  12   3   0     7542.01     7639.40    376.82 o 
  14   3   0      308.70      295.76    118.88 o 
   0   4   0   139912.77   147075.34   3679.16 o 
   2   4   0     6256.75     6405.68    155.56 o 
   4   4   0    32503.48    32888.27    564.77 o 
   6   4   0    13885.93    15010.17   1218.51 o 
   8   4   0     2671.47     2504.33    148.94 o 
  10   4   0    12961.81    12664.16    990.63 o 
  12   4   0        3.98       71.35     71.30 o 
   2   5   0    37231.20    39981.17   1405.24 o 
   4   5   0     2721.39     2886.22    180.38 o 
   6   5   0     8977.93     8580.56    326.31 o 
   8   5   0    18079.11    21805.77    633.55 o 
  10   5   0      142.39      160.27     63.67 o 
  12   5   0     2947.28      458.36    191.39 o 
   0   6   0    43979.51    49026.23   1383.64 o 
   2   6   0     3129.05     3370.86    456.50 o 
   4   6   0     9676.61    10362.05    756.61 o 
   6   6   0     8128.09     9156.32    373.57 o 
   8   6   0      931.51      921.93    151.17 o 
  10   6   0     7448.96     8336.91    548.73 o 
   2   7   0    16609.51    19229.35    775.97 o 
   4   7   0     2878.92     2727.82    491.13 o 
   6   7   0     4702.42     4246.62    669.48 o 
   8   7   0    13131.56    15090.63    422.42 o 
  10   7   0        2.29       97.18    125.11 o 
   0   8   0    20462.73    23977.68    652.72 o 
   2   8   0     1175.72      919.67    202.56 o 
   4   8   0     5031.05     5144.44    435.83 o 
   6   8   0     3435.19     3135.54    446.07 o 
   1   0   1    12886.82    11539.78    109.81 o 
   2   0   1     2032.17     2465.86     87.71 o 
   3   0   1    41872.70    39778.00    596.30 o 
   4   0   1    25715.39    25950.71    283.74 o 
   5   0   1      173.50      225.62     43.80 o 
   6   0   1      162.43      176.90     35.33 o 
   7   0   1     7764.64     6869.26    259.91 o 
   8   0   1     5435.42     5442.47    210.56 o 
   9   0   1      182.03      255.97    115.43 o 
  10   0   1     3790.30     4070.67    172.72 o 
  11   0   1     5968.00     5727.97    253.20 o 
  12   0   1      224.79      163.08     86.61 o 
  13   0   1     2007.82     2191.72    170.96 o 
  14   0   1     3642.55     4324.93    327.91 o 
  15   0   1      818.12      997.90    145.23 o 
   0   1   1       22.34      109.59    128.46 o 
   1   1   1     1915.87     1743.62     50.98 o 
   2   1   1     9884.93    10173.12     87.60 o 
   3   1   1    10484.97     9953.69    127.32 o 
   4   1   1      182.94      114.95     25.27 o 
   5   1   1    23578.16    23121.29    264.79 o 
   6   1   1    10759.71    11396.01    126.97 o 
   7   1   1       55.16      110.16     37.41 o 
   8   1   1     1896.32     1813.00     81.62 o 
   9   1   1     5654.25     5783.96    176.57 o 
  10   1   1      980.97      974.01     86.45 o 
  11   1   1      767.17      706.05     83.39 o 
  12   1   1     7734.64     8510.12    221.92 o 
  13   1   1      609.25      703.73     80.59 o 
  14   1   1       23.01       78.01     48.80 o 
  15   1   1      264.65       72.40     48.74 o 
   1   2   1     2670.37     1744.33     48.51 o 
   2   2   1     6126.18     6439.42    102.29 o 
   3   2   1    13824.38    12604.49    105.35 o 
   4   2   1     7136.89     7226.82     83.84 o 
   5   2   1      247.95      253.36     22.86 o 
   6   2   1      191.60      202.43     44.83 o 
   7   2   1     2341.26     2077.12     71.48 o 
   8   2   1      711.99      635.02     49.87 o 
   9   2   1      351.89      293.80     46.17 o 
  10   2   1     4708.94     4611.17    143.63 o 
  11   2   1     3218.24     3395.34    137.53 o 
  12   2   1       31.30       34.83     47.13 o 
  13   2   1     1227.67     1019.95     84.89 o 
  14   2   1     4620.84     4749.74    330.17 o 
  15   2   1      443.41      992.56    280.29 o 
   0   3   1     2190.57     2407.24     86.21 o 
   1   3   1     3459.49     3132.02     77.18 o 
   2   3   1     4425.76     4378.70    175.98 o 
   3   3   1     7259.91     7181.52    100.52 o 
   4   3   1     1505.44     1310.11     59.08 o 
   5   3   1    18979.99    19113.12    329.40 o 
   6   3   1     6346.11     6531.95    144.96 o 
   7   3   1       58.06       48.35     52.85 o 
   8   3   1      980.41      986.00     92.71 o 
   9   3   1     5124.67     5170.24    224.86 o 
  10   3   1      545.55      387.97     62.48 o 
  11   3   1      694.78      549.77     74.63 o 
  12   3   1     6334.28     7193.87    229.38 o 
  13   3   1      616.16      713.77     90.72 o 
  14   3   1       28.56       48.70     56.06 o 
   1   4   1     3937.96     3719.78     75.22 o 
   2   4   1     1144.67     1217.35     70.50 o 
   3   4   1    14107.06    14527.42    183.33 o 
   4   4   1     9868.21    10201.77    175.32 o 
   5   4   1       26.73       47.53     25.18 o 
   6   4   1       68.56       67.58     38.65 o 
   7   4   1     3693.11     3775.79    114.53 o 
   8   4   1     2606.85     2565.22    107.16 o 
   9   4   1      126.33       97.36     56.09 o 
  10   4   1     2389.32     2418.10    167.47 o 
  11   4   1     3315.74     3361.90    156.21 o 
  12   4   1      115.82       10.43     48.91 o 
  13   4   1     1176.71      961.02    186.28 o 
   0   5   1       12.72       46.05     25.35 o 
   1   5   1      619.44      592.63     47.78 o 
   2   5   1     2650.17     2598.11    110.68 o 
   3   5   1     2278.88     2352.25     76.17 o 
   4   5   1       70.73       32.26     12.05 o 
   5   5   1     7048.61     7931.97    155.02 o 
   6   5   1     4854.66     5231.54    147.43 o 
   7   5   1       19.28      -38.64     40.79 o 
   8   5   1      851.47      872.60     76.46 o 
   9   5   1     2080.01     2367.06    106.07 o 
  10   5   1      616.22      539.14     69.90 o 
  11   5   1      330.41      239.26     59.02 o 
  12   5   1     3612.30     2943.52    543.84 o 
  13   5   1      250.69      259.51     81.31 o 
   1   6   1     1225.46     1323.94    162.23 o 
   2   6   1     1033.63     1103.27    168.09 o 
   3   6   1     4777.00     5168.89    132.98 o 
   4   6   1     3126.86     3195.79    475.18 o 
   5   6   1       12.43       16.67     32.83 o 
   6   6   1       33.28      122.96     38.27 o 
   7   6   1     1141.33     1279.35     85.04 o 
   8   6   1      569.81      650.20     83.29 o 
   9   6   1      107.30       99.77     43.56 o 
  10   6   1     1806.64     1916.98    134.13 o 
  11   6   1     1341.05     1243.30    170.74 o 
   0   7   1      918.16      848.13    137.22 o 
   1   7   1      892.45      844.38     94.13 o 
   2   7   1      874.03      846.96     94.88 o 
   3   7   1     1451.96     1368.15    181.65 o 
   4   7   1      774.21      721.14     91.02 o 
   5   7   1     4644.40     4611.05    560.58 o 
   6   7   1     1562.22     1557.89    149.15 o 
   7   7   1       13.92       98.33     57.50 o 
   8   7   1      208.84      277.16     74.66 o 
   9   7   1     1610.77     1796.49    225.69 o 
   1   8   1      595.55      505.26     60.24 o 
   2   8   1      344.37      284.47     74.10 o 
   3   8   1     2242.16     2208.17    177.29 o 
   4   8   1     1803.25     1537.52    211.68 o 
   5   8   1        3.03       83.52     44.91 o 
   6   8   1       16.41       -3.64     51.57 o 
   7   8   1      674.59      377.53     92.71 o 
   1   9   1      100.75      185.43     57.71 o 
   2   9   1      495.92      214.10     82.66 o 
   0   0   2     9756.82    10444.86    112.00 o 
   1   0   2     4052.51     3627.18     55.31 o 
   2   0   2     2500.51     2345.56     87.44 o 
   3   0   2      785.90      594.99     47.32 o 
   4   0   2     4125.36     4117.25     71.82 o 
   5   0   2    11236.62    10268.15    163.81 o 
   6   0   2     4509.11     4854.37    121.53 o 
   7   0   2     1344.51     1231.11     76.73 o 
   8   0   2     4678.80     4402.99    143.33 o 
   9   0   2     3770.19     3505.43    200.05 o 
  10   0   2     1737.67     1777.13    134.22 o 
  11   0   2       90.43       33.19     68.79 o 
  12   0   2     5580.22     6845.83   1035.87 o 
  13   0   2      786.01      974.74    124.09 o 
  14   0   2     1175.54     1298.35    236.25 o 
  15   0   2      319.80      217.44    100.35 o 
   1   1   2     1381.27     1272.10     33.62 o 
   2   1   2    10023.26    10663.16     75.46 o 
   3   1   2    15240.99    13435.80     99.92 o 
   4   1   2     8833.73     9153.68     92.84 o 
   5   1   2      216.43      130.96     20.65 o 
   6   1   2     5308.11     5429.47     81.73 o 
   7   1   2     7948.33     7552.57    159.92 o 
   8   1   2     3214.30     3089.84     90.99 o 
   9   1   2       82.91      142.94     42.80 o 
  10   1   2     2602.06     2653.09    140.43 o 
  11   1   2     2362.37     2431.17    115.13 o 
  12   1   2      726.76      679.30     75.68 o 
  13   1   2      975.51      855.95     87.49 o 
  14   1   2     3328.36     3912.12    449.53 o 
  15   1   2     1161.58      972.15    118.69 o 
   0   2   2     1849.56     1800.33     56.46 o 
   1   2   2    14075.62    14030.16    142.17 o 
   2   2   2       20.72       11.32      7.81 o 
   3   2   2     3908.78     3466.09     56.25 o 
   4   2   2     1578.76     1496.27     47.43 o 
   5   2   2    18914.63    18684.11    167.45 o 
   6   2   2    13337.45    13805.07    171.48 o 
   7   2   2     1445.13     1303.66     46.32 o 
   8   2   2     3135.32     3015.34     83.92 o 
   9   2   2     5504.73     5222.77    138.53 o 
  10   2   2     4922.86     5043.85    151.77 o 
  11   2   2      210.14      222.24     63.94 o 
  12   2   2     3467.08     3801.83    127.68 o 
  13   2   2     1087.33     1096.55     90.34 o 
  14   2   2      399.64      391.89     76.19 o 
  15   2   2      569.71      528.04    114.40 o 
   1   3   2      692.76      465.99     36.29 o 
   2   3   2     2265.12     2389.50     47.29 o 
   3   3   2     7377.84     6753.95    150.99 o 
   4   3   2     6603.50     6755.17     92.39 o 
   5   3   2      180.11      135.00     28.46 o 
   6   3   2     5020.37     4836.46    211.94 o 
   7   3   2     4340.63     4180.31    147.27 o 
   8   3   2     3006.34     2977.09    133.30 o 
   9   3   2      126.40       60.46     56.28 o 
  10   3   2     2052.45     2221.35    173.54 o 
  11   3   2     1397.78     1723.03    110.71 o 
  12   3   2      669.06      452.66     66.63 o 
  13   3   2      634.23      575.46     85.90 o 
  14   3   2     2394.84     2542.76    176.34 o 
   0   4   2     3184.63     3436.19     93.09 o 
   1   4   2     2140.55     1957.54     59.64 o 
   2   4   2      234.87      176.76     23.79 o 
   3   4   2      685.08      626.77     30.56 o 
   4   4   2     1448.40     1438.34     76.27 o 
   5   4   2     6753.60     6784.56    133.75 o 
   6   4   2     3280.70     3550.44    128.99 o 
   7   4   2      674.18      671.36     71.31 o 
   8   4   2     2580.14     2672.86    127.75 o 
   9   4   2     2319.30     2291.16    109.06 o 
  10   4   2     1343.61     1278.18    112.32 o 
  11   4   2       71.40       20.00     51.31 o 
  12   4   2     3463.11     3509.83    172.31 o 
  13   4   2      535.51      492.79     86.76 o 
   1   5   2     1017.47      916.06     67.54 o 
   2   5   2     5209.21     5541.00    214.33 o 
   3   5   2     6383.20     6600.38    137.69 o 
   4   5   2     2507.52     2562.66     92.97 o 
   5   5   2      158.74      137.03     28.51 o 
   6   5   2     1248.82     1363.23    120.65 o 
   7   5   2     3873.45     4215.06    142.99 o 
   8   5   2     1259.42     1427.84     87.72 o 
   9   5   2       45.55       69.56     41.03 o 
  10   5   2     1224.43     1239.18     90.71 o 
  11   5   2     1378.37     1394.48    112.49 o 
  12   5   2      304.41      183.18     68.94 o 
   0   6   2      991.89     1275.37    197.53 o 
   1   6   2     1739.64     1829.43    225.69 o 
   2   6   2        3.03       56.76     33.14 o 
   3   6   2      668.57      667.36     48.91 o 
   4   6   2      501.87      420.55     87.55 o 
   5   6   2     4606.18     5344.33    234.31 o 
   6   6   2     3411.06     3814.75    140.01 o 
   7   6   2      359.01      410.29     52.83 o 
   8   6   2     1126.66     1191.36    100.07 o 
   9   6   2     1648.31     1945.01    111.59 o 
  10   6   2     1599.17     1654.08    148.68 o 
  11   6   2       85.57       72.48     58.22 o 
   1   7   2      210.49      211.63     37.20 o 
   2   7   2      560.88      686.34     79.95 o 
   3   7   2     1707.13     1947.88    129.34 o 
   4   7   2     1690.41     1709.59    188.67 o 
   5   7   2       70.03       93.75     44.89 o 
   6   7   2     1254.76     1361.90    211.68 o 
   7   7   2      963.97      912.22    121.96 o 
   8   7   2     1124.70     1102.33    113.93 o 
   9   7   2       60.48      105.22     54.24 o 
  10   7   2      667.42      558.28    118.88 o 
   0   8   2      625.86      607.36     93.07 o 
   1   8   2      488.07      318.25     67.81 o 
   2   8   2        5.00       50.73     23.59 o 
   3   8   2      185.60      117.98     32.69 o 
   4   8   2      254.91      102.64     31.46 o 
   5   8   2     1627.23     1760.61    351.68 o 
   6   8   2     1130.92      963.83    140.21 o 
   7   8   2      133.19       61.48     53.76 o 
   1   9   2      194.14      137.77     50.64 o 
   2   9   2     1188.34      810.23    193.25 o 
   1   0   3     5625.09     5894.97    116.32 o 
   2   0   3    71339.14    67550.30    774.61 o 
   3   0   3       17.14      -17.04     20.64 o 
   4   0   3    33526.88    32372.03    601.47 o 
   5   0   3        0.46       28.03     22.47 o 
   6   0   3    22854.83    22535.44    266.06 o 
   7   0   3     1442.07     1383.67     81.05 o 
   8   0   3    32510.32    32075.87    583.42 o 
   9   0   3      206.00      191.66     80.33 o 
  10   0   3        3.21        7.87     68.32 o 
  11   0   3      695.70      862.79    247.24 o 
  12   0   3     7551.01     8002.25    513.28 o 
  13   0   3      151.26      194.74     84.70 o 
  14   0   3     1087.98      931.00    136.93 o 
  15   0   3        4.77       41.78    105.75 o 
   0   1   3   156588.92   144836.47   1608.16 o 
   1   1   3     3199.29     3426.93     63.38 o 
   2   1   3    16159.35    15066.86    100.38 o 
   3   1   3     1429.96     1190.44     43.87 o 
   4   1   3    68815.28    66644.91    777.79 o 
   5   1   3     1134.16      993.25     44.15 o 
   6   1   3    37293.79    37633.61    353.05 o 
   7   1   3      835.34      718.94     52.26 o 
   8   1   3     5489.57     4847.45    121.52 o 
   9   1   3       57.72       70.21     35.60 o 
  10   1   3    15535.73    16121.56    293.42 o 
  11   1   3       58.56       67.13     46.72 o 
  12   1   3      349.79      290.27     71.38 o 
  13   1   3       10.48      134.66     62.56 o 
  14   1   3     4025.70     4128.27    220.04 o 
  15   1   3      189.81       43.76     47.61 o 
   1   2   3     1461.73     1133.31     51.87 o 
   2   2   3   140251.13   141062.27   1009.28 o 
   3   2   3      176.02      178.68     26.47 o 
   4   2   3    21817.69    21873.66    174.84 o 
   5   2   3      183.53      146.42     19.47 o 
   6   2   3    35687.31    36301.13    603.38 o 
   7   2   3     1146.37     1063.07     74.83 o 
   8   2   3    25894.35    26796.84    900.80 o 
   9   2   3       99.11       42.98     25.09 o 
  10   2   3       18.39      -43.50     48.17 o 
  11   2   3      755.81      664.84    111.79 o 
  12   2   3     7031.96     7467.84    218.73 o 
  13   2   3      152.37      171.01     58.79 o 
  14   2   3     1703.13     1384.04    129.11 o 
   0   3   3    88034.42    88501.30   1903.34 o 
   1   3   3     1467.82     1472.43     39.96 o 
   2   3   3     7942.28     7888.42    100.37 o 
   3   3   3      820.53      694.42     43.72 o 
   4   3   3    42016.33    42596.77    414.34 o 
   5   3   3      678.40      590.88     34.56 o 
   6   3   3    20757.40    21889.74    628.50 o 
   7   3   3      638.99      537.84     55.40 o 
   8   3   3     3504.85     3187.75    109.54 o 
   9   3   3       71.75      125.96     59.33 o 
  10   3   3     9372.67    10069.53    282.84 o 
  11   3   3       47.42       21.47     49.54 o 
  12   3   3      431.90      440.00     89.75 o 
  13   3   3       16.50        0.94     46.80 o 
  14   3   3     2527.01     2489.94    197.38 o 
   1   4   3     1116.65     1034.34     36.24 o 
   2   4   3    36108.25    39120.91    525.22 o 
   3   4   3       69.85       70.80     14.66 o 
   4   4   3    14517.37    14514.81    202.26 o 
   5   4   3       33.37        8.27     10.71 o 
   6   4   3    13796.24    14616.69    593.20 o 
   7   4   3      823.73      729.15     87.49 o 
   8   4   3    18439.27    21037.16    582.93 o 
   9   4   3       78.51       88.89     60.53 o 
  10   4   3        2.55      108.33     48.41 o 
  11   4   3      410.80      210.80     63.70 o 
  12   4   3     4717.99     4906.51    211.16 o 
  13   4   3       83.31      136.96     96.55 o 
   0   5   3    43312.79    46497.29   1334.94 o 
   1   5   3      487.60      456.23     36.15 o 
   2   5   3     6171.60     6103.29    266.47 o 
   3   5   3      724.38      588.64     59.67 o 
   4   5   3    22131.50    22820.00    631.02 o 
   5   5   3      418.42      283.79     35.07 o 
   6   5   3    17077.43    19104.41    320.74 o 
   7   5   3      215.73      171.04     38.46 o 
   8   5   3     2553.89     2554.24    113.54 o 
   9   5   3       17.44       38.30     37.41 o 
  10   5   3     8904.57     9949.58    593.12 o 
  11   5   3       10.99       39.65     46.31 o 
  12   5   3      126.82       60.28     58.89 o 
   1   6   3      295.42      219.52     44.18 o 
   2   6   3    25738.40    29303.01    524.85 o 
   3   6   3       80.90       78.92     23.03 o 
   4   6   3     6327.05     6719.09    314.08 o 
   5   6   3       71.27       13.57     42.46 o 
   6   6   3     9428.34    10716.52    313.89 o 
   7   6   3      395.52      425.80     56.42 o 
   8   6   3     9317.86    11017.75    312.30 o 
   9   6   3       22.79       14.38     53.00 o 
  10   6   3        0.05       33.45     55.66 o 
  11   6   3      260.55      327.52     84.73 o 
   0   7   3    19108.48    22455.95    617.78 o 
   1   7   3      214.29      196.64     30.54 o 
   2   7   3     1865.42     1457.31    241.01 o 
   3   7   3      239.27      193.54     31.14 o 
   4   7   3     9517.24    10792.30    241.04 o 
   5   7   3      151.29      157.50     54.58 o 
   6   7   3     4812.95     5836.81    886.00 o 
   7   7   3      137.81      252.03     66.30 o 
   8   7   3      869.87      793.77     92.64 o 
   9   7   3       27.58      -10.20     49.15 o 
   1   8   3      130.63       89.34     27.07 o 
   2   8   3     8971.39    10592.64    450.65 o 
   3   8   3       36.63       -1.84     24.56 o 
   4   8   3     2972.48     2944.77    280.80 o 
   5   8   3       20.95       22.74     43.46 o 
   6   8   3     3669.13     3651.11    753.26 o 
   7   8   3      184.85      167.44     63.52 o 
   0   9   3     7457.43     4668.12   1165.07 o 
   1   9   3       58.24      -17.68     27.83 o 
   3   9   3      141.26      155.27     73.35 o 
   0   0   4    13399.03    15439.76    237.87 o 
   1   0   4     7759.41     6772.95     78.44 o 
   2   0   4     3181.18     3040.65     58.01 o 
   3   0   4     6169.57     4880.45     89.45 o 
   4   0   4      362.32      388.08     36.00 o 
   5   0   4     4342.62     3871.02     95.00 o 
   6   0   4     3770.74     3806.73    110.24 o 
   7   0   4      971.82      856.72     65.65 o 
   8   0   4     3247.38     3091.16    347.96 o 
   9   0   4     6473.62     8262.58   2105.07 o 
  10   0   4      577.28      507.66     90.22 o 
  11   0   4     1656.46     1771.04    347.03 o 
  12   0   4     5122.78     5761.15    215.17 o 
  13   0   4      950.12     1190.89    140.32 o 
  14   0   4       94.73       74.91     66.84 o 
  15   0   4      150.32      118.41     94.20 o 
   1   1   4    26489.93    26035.08    195.76 o 
   2   1   4     5736.86     6041.45     52.63 o 
   3   1   4    18222.22    17278.09    131.94 o 
   4   1   4     5103.83     4921.34     58.22 o 
   5   1   4      295.15      249.65     24.86 o 
   6   1   4       18.99       39.96     15.79 o 
   7   1   4     6507.76     5976.13    171.51 o 
   8   1   4     5575.16     5710.14    136.12 o 
   9   1   4      548.48      414.63     74.52 o 
  10   1   4     5097.32     4918.96    187.62 o 
  11   1   4     6434.25     7039.56    191.79 o 
  12   1   4       30.99       21.42     50.30 o 
  13   1   4      381.80      349.80     96.04 o 
  14   1   4     3070.60     3222.42    185.57 o 
  15   1   4      418.32      316.48     70.73 o 
   0   2   4     3443.17     3619.70    104.71 o 
   1   2   4    14413.73    13862.22    112.83 o 
   2   2   4     6420.63     6844.28     75.48 o 
   3   2   4     6429.90     5609.47     62.44 o 
   4   2   4        2.84        2.08     17.83 o 
   5   2   4    11126.73    11020.39    148.84 o 
   6   2   4    10196.60    10381.92    136.10 o 
   7   2   4     1347.31     1088.44     73.56 o 
   8   2   4     2205.39     2140.94     97.44 o 
   9   2   4    10206.62    10101.05    319.61 o 
  10   2   4     2387.61     2206.59    105.89 o 
  11   2   4     2125.80     1851.32    112.16 o 
  12   2   4     3195.56     3415.66    179.00 o 
  13   2   4     1741.54     1819.05    106.64 o 
  14   2   4        2.14       77.46     54.21 o 
   1   3   4    11344.51    11667.05    114.09 o 
   2   3   4     1142.54     1137.60     47.70 o 
   3   3   4     8473.19     8415.36     97.36 o 
   4   3   4     4356.42     4486.51     73.51 o 
   5   3   4       24.73       16.55     20.45 o 
   6   3   4       39.16       19.94     36.77 o 
   7   3   4     3540.43     3373.65    134.44 o 
   8   3   4     5058.14     5005.20    150.80 o 
   9   3   4      443.47      261.48     66.49 o 
  10   3   4     4008.41     4352.62    177.37 o 
  11   3   4     4510.44     4743.82    141.13 o 
  12   3   4       61.87       65.32     62.01 o 
  13   3   4      248.57      164.26     54.71 o 
  14   3   4     2251.38     2005.82    166.22 o 
   0   4   4     5131.32     5574.17    119.00 o 
   1   4   4     4354.11     4180.32    125.11 o 
   2   4   4     1761.09     1712.35     67.75 o 
   3   4   4     4075.18     3908.22     76.57 o 
   4   4   4      200.17      206.75     44.24 o 
   5   4   4     3325.77     3364.83     78.39 o 
   6   4   4     2640.32     2729.00    128.52 o 
   7   4   4      508.13      395.78     42.41 o 
   8   4   4     1711.65     1550.82     96.09 o 
   9   4   4     4102.98     4670.97    157.55 o 
  10   4   4      483.85      406.93     74.00 o 
  11   4   4     1005.73      779.21    134.95 o 
  12   4   4     3160.79     2933.91    212.61 o 
  13   4   4      654.89      725.15    116.31 o 
   1   5   4     8681.48     8977.03    163.26 o 
   2   5   4     2837.75     2852.68     69.83 o 
   3   5   4     7104.78     7522.78    184.03 o 
   4   5   4     1651.24     1664.27     83.07 o 
   5   5   4      100.52       64.01     18.74 o 
   6   5   4       68.80       46.25     31.13 o 
   7   5   4     2997.99     3108.13    118.84 o 
   8   5   4     2258.29     2477.28    119.31 o 
   9   5   4      277.83      172.04     49.34 o 
  10   5   4     2453.23     2723.83    136.25 o 
  11   5   4     3251.92     3424.74    228.47 o 
  12   5   4       11.43      172.65     68.93 o 
   0   6   4     1794.27     2128.34    165.32 o 
   1   6   4     2906.86     2954.66    180.42 o 
   2   6   4     1389.42      987.01    305.17 o 
   3   6   4     2312.12     2182.91    174.02 o 
   4   6   4       51.98       25.79     17.68 o 
   5   6   4     2878.45     3317.04    165.70 o 
   6   6   4     2698.03     3110.25    234.60 o 
   7   6   4      350.74      328.66     60.45 o 
   8   6   4      721.59      782.61     90.42 o 
   9   6   4     3195.45     3988.33    187.30 o 
  10   6   4      754.02      692.11    100.93 o 
  11   6   4      704.96      498.17    107.18 o 
   1   7   4     2209.19     2125.58    246.53 o 
   2   7   4      196.43      212.41     34.88 o 
   3   7   4     1709.40     1536.65    127.52 o 
   4   7   4     1292.56     1168.48    176.77 o 
   5   7   4        3.13      -46.54     46.54 o 
   6   7   4       29.44       -8.52     45.09 o 
   7   7   4      793.34      678.13     85.88 o 
   8   7   4     1795.92     1924.20    166.42 o 
   9   7   4      164.79       89.57     53.20 o 
   0   8   4     1043.24      948.00    209.63 o 
   1   8   4     1062.40      841.13    116.18 o 
   2   8   4      466.93      328.78     59.40 o 
   3   8   4      983.28      947.03    122.65 o 
   4   8   4       55.98       82.23     41.91 o 
   5   8   4      988.03      854.72    137.40 o 
   6   8   4      913.68      661.13    156.57 o 
   7   8   4      115.17       64.79     49.15 o 
   1   9   4     1455.57      799.06    225.64 o 
   1   0   5    20731.83    21190.46    187.33 o 
   2   0   5     1889.34     1608.12     49.24 o 
   3   0   5     8746.47     8204.77    100.80 o 
   4   0   5    12716.23    13837.60    160.75 o 
   5   0   5     2815.30     2863.22     68.19 o 
   6   0   5     3692.42     3511.57    120.01 o 
   7   0   5     5887.88     5492.26    156.00 o 
   8   0   5     6366.48     6444.16    417.96 o 
   9   0   5       67.22       56.30     70.06 o 
  10   0   5     2697.16     2820.75    164.31 o 
  11   0   5     5170.53     5590.68    240.06 o 
  12   0   5      939.83      818.68    108.43 o 
  13   0   5       24.20      163.10     80.95 o 
  14   0   5     2380.08     2172.29    199.26 o 
  15   0   5      892.94     1003.44    483.87 o 
   0   1   5     4827.45     5346.87     61.81 o 
   1   1   5     5249.49     4357.91     48.25 o 
   2   1   5      273.79      273.74     23.74 o 
   3   1   5     4349.35     4067.16     49.08 o 
   4   1   5      756.46      752.41     30.23 o 
   5   1   5     1997.22     1686.35     51.32 o 
   6   1   5     6149.59     6363.17     98.87 o 
   7   1   5       43.61       49.18     13.78 o 
   8   1   5     2518.32     2379.81    169.28 o 
   9   1   5     4551.45     4616.86    185.13 o 
  10   1   5     2493.08     2396.70    104.42 o 
  11   1   5       41.66        1.17     50.10 o 
  12   1   5     4251.91     5098.97    273.72 o 
  13   1   5     2565.46     2996.86    140.94 o 
  14   1   5      650.35      494.76     81.05 o 
   1   2   5     4591.40     4089.86     51.04 o 
   2   2   5     3752.39     3752.85     52.29 o 
   3   2   5     1239.14      901.10     29.29 o 
   4   2   5     3026.60     3286.27     69.61 o 
   5   2   5      578.32      518.97     38.66 o 
   6   2   5     3198.04     2995.63     86.76 o 
   7   2   5     2636.89     2380.85     89.77 o 
   8   2   5     1287.75     1448.81     89.46 o 
   9   2   5       92.47       28.96     24.41 o 
  10   2   5     3404.31     3449.22    127.20 o 
  11   2   5     3748.12     4282.64    147.99 o 
  12   2   5       88.84        4.89     51.00 o 
  13   2   5        2.50       80.39     53.58 o 
  14   2   5     3050.88     3363.46    288.64 o 
   0   3   5     6583.88     7045.95    147.90 o 
   1   3   5     4825.89     4487.89     68.45 o 
   2   3   5       75.83       49.52     24.38 o 
   3   3   5     3083.23     2889.84     57.83 o 
   4   3   5     1799.95     1793.10     48.08 o 
   5   3   5     2272.76     2103.27     59.38 o 
   6   3   5     4035.17     4131.19    110.75 o 
   7   3   5       53.05       38.90     26.08 o 
   8   3   5     1553.96     1391.99     89.24 o 
   9   3   5     4384.90     4748.87    166.74 o 
  10   3   5     1753.67     1876.57    123.58 o 
  11   3   5       61.61       35.52     51.58 o 
  12   3   5     3589.62     3847.35    171.78 o 
  13   3   5     2422.74     2613.61    181.29 o 
  14   3   5      511.47      330.82     71.48 o 
   1   4   5     6550.21     6596.75     90.95 o 
   2   4   5     1719.64     1753.01     68.44 o 
   3   4   5     2750.23     2620.64     64.85 o 
   4   4   5     5159.95     5332.58    130.65 o 
   5   4   5     1157.78     1036.23     42.12 o 
   6   4   5     1779.97     1955.22     83.34 o 
   7   4   5     2861.38     2995.83     94.32 o 
   8   4   5     3069.60     3126.44    125.64 o 
   9   4   5       51.86       85.28     45.30 o 
  10   4   5     1626.26     1595.54     93.20 o 
  11   4   5     2994.75     3061.27    150.11 o 
  12   4   5      486.65      364.25     97.92 o 
  13   4   5       15.66       16.22     60.99 o 
   0   5   5      501.91      728.50     56.19 o 
   1   5   5     1869.55     1747.05     59.98 o 
   2   5   5       76.34       33.59     11.75 o 
   3   5   5     1671.80     1463.89     88.52 o 
   4   5   5       87.19      119.73     24.89 o 
   5   5   5      472.29      376.53     47.58 o 
   6   5   5     3172.05     3479.00     88.69 o 
   7   5   5        1.86       57.29     64.96 o 
   8   5   5     1397.38     1500.13    127.79 o 
   9   5   5     1609.18     1979.46     93.43 o 
  10   5   5     1426.89     1224.87    105.64 o 
  11   5   5        4.13       52.63     58.01 o 
  12   5   5     2108.54     2079.09    180.26 o 
   1   6   5     1781.48     1936.42    122.04 o 
   2   6   5     1427.74     1385.38    176.14 o 
   3   6   5      571.64      514.55     56.48 o 
   4   6   5     1444.05     1431.55     88.72 o 
   5   6   5      280.83      297.52     41.91 o 
   6   6   5      875.98      686.08     75.67 o 
   7   6   5     1049.13     1057.72     90.79 o 
   8   6   5      752.16      674.08    127.14 o 
   9   6   5       32.92       49.77     51.97 o 
  10   6   5     1242.69     1006.49    122.58 o 
  11   6   5     1511.94     1518.19    189.51 o 
   0   7   5     1720.78     1773.38    316.31 o 
   1   7   5     1289.02     1110.97    162.15 o 
   2   7   5       10.12       26.71     28.46 o 
   3   7   5      759.24      714.14     70.47 o 
   4   7   5      660.33      644.11     93.84 o 
   5   7   5      656.80      567.17    113.38 o 
   6   7   5     1145.15     1135.17    129.61 o 
   7   7   5       13.67       51.73     36.66 o 
   8   7   5      441.39      309.36     62.18 o 
   9   7   5     1483.72     1420.76    210.56 o 
   1   8   5      914.32      703.08    117.35 o 
   2   8   5      596.84      444.21    116.54 o 
   3   8   5      325.91      199.21     73.72 o 
   4   8   5      923.09     1064.17    250.96 o 
   5   8   5      164.93       42.08     51.01 o 
   6   8   5      305.57      112.08     51.01 o 
   7   8   5      506.75      277.77     81.92 o 
   0   9   5       75.24      118.41     78.19 o 
   2   9   5       31.41       -2.98     74.47 o 
   0   0   6   152431.23   157213.52   1504.19 o 
   1   0   6     5177.94     5361.93     69.64 o 
   2   0   6    16301.25    16888.68    199.22 o 
   3   0   6      264.73      337.62     40.71 o 
   4   0   6    69080.22    69977.66    649.26 o 
   5   0   6       31.30       31.15     22.03 o 
   6   0   6    28331.84    28412.57    466.43 o 
   7   0   6      361.90      259.93     49.67 o 
   8   0   6     7155.35     7003.50    479.21 o 
   9   0   6        9.27       35.70     67.18 o 
  10   0   6    13309.32    13308.82    372.92 o 
  11   0   6       11.47       25.49     60.95 o 
  12   0   6     1215.35     1277.35    135.22 o 
  13   0   6       50.12       44.14     61.59 o 
  14   0   6     3927.06     3727.62    377.27 o 
   1   1   6     1173.53     1263.60     32.01 o 
   2   1   6    89493.06    89500.38    534.78 o 
   3   1   6        7.17        4.33     12.40 o 
   4   1   6    23419.56    23856.77    320.26 o 
   5   1   6      206.09      151.77     16.52 o 
   6   1   6    30833.69    30616.10    350.42 o 
   7   1   6      622.47      401.83     49.79 o 
   8   1   6    19791.98    21101.62    590.98 o 
   9   1   6     1574.39     1536.00     92.42 o 
  10   1   6       58.07       67.22     52.33 o 
  11   1   6        2.90      103.26     52.61 o 
  12   1   6     5296.34     5454.04    161.11 o 
  13   1   6        6.68       -0.87     47.28 o 
  14   1   6     1234.81     1111.61    139.97 o 
   0   2   6    49020.04    48622.70    523.38 o 
   1   2   6     1745.11     1675.07     33.55 o 
   2   2   6    13974.59    14329.26    136.34 o 
   3   2   6      129.40       73.42     19.56 o 
   4   2   6    27333.45    28196.15    253.29 o 
   5   2   6       76.85       40.31     16.01 o 
   6   2   6    26411.17    26845.95    542.54 o 
   7   2   6      793.13      564.70     52.01 o 
   8   2   6     3733.21     3635.25    138.63 o 
   9   2   6       56.31       46.77     41.75 o 
  10   2   6    11713.58    12558.36    496.65 o 
  11   2   6       15.75       37.78     51.75 o 
  12   2   6      778.78      772.51     98.40 o 
  13   2   6      121.68       89.38     50.05 o 
  14   2   6     2932.80     3032.74    280.00 o 
   1   3   6      517.93      420.91     44.76 o 
   2   3   6    57232.02    60753.57    654.54 o 
   3   3   6        6.80       28.30     13.03 o 
   4   3   6    20508.28    21360.08    234.93 o 
   5   3   6       60.93       23.63     17.40 o 
   6   3   6    22632.16    23462.20    351.89 o 
   7   3   6      609.90      529.31     53.50 o 
   8   3   6    18428.82    18843.48    508.84 o 
   9   3   6     1392.11     1130.36     88.42 o 
  10   3   6       94.66       65.92     55.03 o 
  11   3   6        1.41       64.69     46.52 o 
  12   3   6     5375.26     5173.24    177.93 o 
  13   3   6        2.19       58.80     51.87 o 
  14   3   6      849.72      699.61    139.90 o 
   0   4   6    54749.89    57821.87    848.67 o 
   1   4   6     2120.53     2082.43     46.94 o 
   2   4   6     7051.10     7331.90    117.06 o 
   3   4   6       28.46       34.31     17.46 o 
   4   4   6    30924.00    32746.64    471.67 o 
   5   4   6       36.25       46.67     20.81 o 
   6   4   6    15602.70    17302.02    176.51 o 
   7   4   6      242.02      140.73     37.11 o 
   8   4   6     3767.92     3645.71    131.93 o 
   9   4   6        7.46       46.80     47.88 o 
  10   4   6     7950.58     8582.83    223.28 o 
  11   4   6       10.32       40.78     62.87 o 
  12   4   6      767.15      835.68    106.27 o 
  13   4   6       30.78      116.79     66.36 o 
   1   5   6      464.38      406.63     30.68 o 
   2   5   6    28174.44    30838.63    832.61 o 
   3   5   6        7.98       12.09     11.02 o 
   4   5   6     8234.92     8933.60    103.81 o 
   5   5   6      148.62      132.16     39.32 o 
   6   5   6    11364.51    12247.06    229.94 o 
   7   5   6      224.93      244.53     62.72 o 
   8   5   6     7463.87     8236.19    273.42 o 
   9   5   6      638.21      659.52     95.26 o 
  10   5   6        1.25      150.72     67.44 o 
  11   5   6        9.26       59.73     57.05 o 
  12   5   6     2178.47     2281.42    249.70 o 
   0   6   6    17766.09    18788.65    563.36 o 
   1   6   6      748.12      664.07     66.61 o 
   2   6   6     3607.69     3702.00    183.43 o 
   3   6   6       12.95       21.00     12.84 o 
   4   6   6    11208.09    11739.84    256.91 o 
   5   6   6       21.48       12.54     19.39 o 
   6   6   6     8718.81     9779.62    231.46 o 
   7   6   6      223.65      230.10     57.41 o 
   8   6   6     1614.10     1558.39    135.60 o 
   9   6   6       20.75      120.06     62.10 o 
  10   6   6     4511.77     5209.38    421.59 o 
  11   6   6        7.28      -88.62    114.31 o 
   1   7   6      104.57      -20.12     61.81 o 
   2   7   6    12829.91    14108.26    448.20 o 
   3   7   6        1.92       13.31     21.97 o 
   4   7   6     5975.25     6645.78    261.50 o 
   5   7   6        5.81       11.00     67.21 o 
   6   7   6     5845.85     6164.14    497.83 o 
   7   7   6      201.94      101.04     54.25 o 
   8   7   6     6405.46     7037.39    721.32 o 
   9   7   6      448.80      190.61     89.55 o 
   0   8   6     9290.68    10185.19   1110.34 o 
   1   8   6      374.68      238.71    134.79 o 
   2   8   6     1438.78     1203.43    285.22 o 
   3   8   6        0.16       41.33     33.88 o 
   4   8   6     5838.27     4535.56   1001.61 o 
   5   8   6        7.50       52.50     34.26 o 
   6   8   6     3763.87     2937.08    746.93 o 
   1   0   7    10143.07     9457.34    128.75 o 
   2   0   7     1141.26     1187.35     46.98 o 
   3   0   7    30380.36    31285.56    526.56 o 
   4   0   7     2431.12     2492.09    110.92 o 
   5   0   7        3.03       63.19     18.40 o 
   6   0   7      716.91      475.42     81.72 o 
   7   0   7    12655.35    12792.15    374.77 o 
   8   0   7    13403.36    13821.00    565.13 o 
   9   0   7      265.04       65.59     65.10 o 
  10   0   7     5044.90     5187.94    248.36 o 
  11   0   7     4486.75     4727.16    217.19 o 
  12   0   7      389.73      377.48     96.17 o 
  13   0   7     1810.64     1585.69    204.98 o 
  14   0   7     1539.86     1471.51    198.40 o 
   0   1   7    19000.87    19800.06    177.71 o 
   1   1   7     6549.86     5972.51     63.23 o 
   2   1   7     2048.27     1930.97     39.81 o 
   3   1   7     3099.17     2803.57     75.67 o 
   4   1   7        1.93       36.36     16.76 o 
   5   1   7    18159.91    18266.69    183.39 o 
   6   1   7     3948.94     4055.36    180.05 o 
   7   1   7      248.29       80.43     50.97 o 
   8   1   7     3097.81     3256.39    171.23 o 
   9   1   7     5159.38     5329.04    188.96 o 
  10   1   7     2005.17     2125.19    103.40 o 
  11   1   7     1497.30     1399.85     91.07 o 
  12   1   7     1397.15     1297.98     87.62 o 
  13   1   7      674.39      874.65    177.14 o 
  14   1   7       66.39      135.38     80.43 o 
   1   2   7     6369.75     6125.08     69.68 o 
   2   2   7     3287.83     3561.10     56.83 o 
   3   2   7    14830.40    14603.04    184.43 o 
   4   2   7      182.17      197.86     25.54 o 
   5   2   7      142.28       83.46     16.59 o 
   6   2   7      421.51      282.20     30.57 o 
   7   2   7     5164.91     4818.27    189.31 o 
   8   2   7     6511.16     6664.73    123.88 o 
   9   2   7       23.74       41.08     82.43 o 
  10   2   7     5506.42     6763.21    370.03 o 
  11   2   7     1809.46     1966.94    109.14 o 
  12   2   7       21.82      101.42     53.97 o 
  13   2   7     1152.91     1012.09    112.92 o 
  14   2   7     2104.88     1804.03    157.51 o 
   0   3   7    17244.13    18287.09    625.17 o 
   1   3   7     7456.35     7434.62    120.60 o 
   2   3   7     1201.69     1122.76     53.21 o 
   3   3   7     3436.61     3281.41     97.79 o 
   4   3   7      129.78      103.50     22.81 o 
   5   3   7    15448.05    15883.09    223.88 o 
   6   3   7     2420.98     2468.71     94.67 o 
   7   3   7       74.66       38.64     24.27 o 
   8   3   7     2087.14     2063.87    132.53 o 
   9   3   7     4448.59     4586.88    251.22 o 
  10   3   7     1344.67     1245.69     86.69 o 
  11   3   7     1215.29     1118.56     97.84 o 
  12   3   7     1248.19     1148.60    101.38 o 
  13   3   7      580.71      647.90    127.34 o 
   1   4   7     4335.72     4228.06    107.06 o 
   2   4   7     1145.29     1148.08    104.88 o 
   3   4   7    13283.27    13895.34    281.53 o 
   4   4   7      887.34      696.55    146.05 o 
   5   4   7        7.78       23.98     16.67 o 
   6   4   7      272.45      190.49     28.16 o 
   7   4   7     6505.67     7014.98    158.74 o 
   8   4   7     7264.30     8139.97    243.93 o 
   9   4   7      152.80      165.18     74.76 o 
  10   4   7     3028.98     3572.71    156.44 o 
  11   4   7     2515.52     2754.24    155.06 o 
  12   4   7      205.48      159.72     65.13 o 
  13   4   7     1127.08     1026.05    125.29 o 
   0   5   7     5339.39     6073.95    302.53 o 
   1   5   7     2207.94     2289.15    183.12 o 
   2   5   7      920.08      917.45    195.14 o 
   3   5   7      798.84      694.99     61.53 o 
   4   5   7       68.49       32.25     27.67 o 
   5   5   7     6441.94     6985.21    172.51 o 
   6   5   7     2144.82     2195.69     98.54 o 
   7   5   7      133.06       56.78     51.14 o 
   8   5   7     1615.49     1543.48    109.34 o 
   9   5   7     2146.19     2185.19    142.31 o 
  10   5   7     1239.97     1216.80    111.15 o 
  11   5   7      692.50      546.99    125.94 o 
  12   5   7      745.14      558.94     99.76 o 
   1   6   7     1910.89     2101.77     79.39 o 
   2   6   7     1117.89     1247.81    103.60 o 
   3   6   7     5043.01     5175.40    290.46 o 
   4   6   7      147.49       85.75     35.63 o 
   5   6   7       32.28       20.22     25.37 o 
   6   6   7      103.88      129.26     90.23 o 
   7   6   7     2204.76     2437.83    142.24 o 
   8   6   7     2756.60     2936.24    201.39 o 
   9   6   7       34.68       20.58     32.94 o 
  10   6   7     2031.99     1940.07    190.54 o 
   0   7   7     4718.61     6551.82    354.10 o 
   1   7   7     2284.87     1914.61    496.71 o 
   2   7   7      299.50      221.92    110.59 o 
   3   7   7     1004.60      949.92    100.24 o 
   4   7   7       80.15       67.45     40.76 o 
   5   7   7     4335.07     4629.07    330.46 o 
   6   7   7      692.13      504.43     87.70 o 
   7   7   7        7.76       13.41     34.80 o 
   8   7   7      607.34      515.62     81.65 o 
   9   7   7     1434.84     1720.62    289.31 o 
   1   8   7      785.29      650.45    110.53 o 
   2   8   7      462.44      283.36    129.20 o 
   3   8   7     2402.03     1886.31    509.37 o 
   4   8   7      170.61      -11.92     79.68 o 
   5   8   7        3.00      -17.50     90.11 o 
   6   8   7       33.04      131.81     54.36 o 
   0   0   8      274.53      334.65     44.93 o 
   1   0   8     2443.72     1962.66     50.39 o 
   2   0   8      645.31      697.55     62.68 o 
   3   0   8      137.66      132.70     30.15 o 
   4   0   8     1325.56     1427.40     78.61 o 
   5   0   8      529.37      468.45     90.89 o 
   6   0   8     4133.02     4625.43    204.42 o 
   7   0   8      147.40      123.22     80.34 o 
   8   0   8     1625.97     1507.16    116.42 o 
   9   0   8     2316.32     2532.83    146.85 o 
  10   0   8       39.45       80.63     63.85 o 
  11   0   8       48.81       74.44     61.06 o 
  12   0   8     6771.45     7541.59    384.30 o 
  13   0   8     2577.15     2677.43    237.05 o 
  14   0   8      288.00      -51.76     99.42 o 
   1   1   8     2765.64     2577.99     45.33 o 
   2   1   8     2073.12     2334.29     40.49 o 
   3   1   8     1889.25     1691.51     48.73 o 
   4   1   8    10410.38    11140.53    131.12 o 
   5   1   8     3485.33     3413.66     87.06 o 
   6   1   8       66.98       45.71     24.84 o 
   7   1   8     6297.87     6403.04    131.69 o 
   8   1   8      406.13      380.74     50.82 o 
   9   1   8        3.69       95.00     53.29 o 
  10   1   8     2198.28     2329.48    136.01 o 
  11   1   8     1725.14     1715.23     72.43 o 
  12   1   8       48.98       45.82     52.36 o 
  13   1   8        9.68       48.90     49.27 o 
  14   1   8     3590.83     3644.70    303.69 o 
   0   2   8      410.64      342.76     26.16 o 
   1   2   8     8075.34     8040.86     90.74 o 
   2   2   8     2045.05     2157.54     56.69 o 
   3   2   8      840.01      755.03     48.04 o 
   4   2   8     1090.24     1192.31    116.30 o 
   5   2   8     1907.54     1819.21     67.86 o 
   6   2   8     8850.92     9458.38    170.19 o 
   7   2   8      623.99      635.78     84.47 o 
   8   2   8      906.31      846.84     99.77 o 
   9   2   8     2572.84     2784.28    161.88 o 
  10   2   8      874.82      766.76     77.58 o 
  11   2   8       25.91       88.37     46.83 o 
  12   2   8     4801.33     5418.89    293.10 o 
  13   2   8     2318.92     2549.31    229.47 o 
  14   2   8       30.66      -26.90    103.88 o 
   1   3   8     1740.59     1513.69     65.95 o 
   2   3   8      338.97      359.88     38.56 o 
   3   3   8      826.58      700.72     51.14 o 
   4   3   8     8037.94     8656.44    155.43 o 
   5   3   8     2802.77     2903.33     97.91 o 
   6   3   8      227.53      147.27     25.65 o 
   7   3   8     3611.77     3657.29     93.04 o 
   8   3   8      436.87      536.00     43.96 o 
   9   3   8        3.98       27.92     44.75 o 
  10   3   8     1822.50     1828.36     95.27 o 
  11   3   8      954.82     1064.78    140.54 o 
  12   3   8       51.81       40.12     55.03 o 
  13   3   8       18.27      347.34    181.22 o 
   1   4   8     1975.33     1797.71    114.42 o 
   2   4   8      588.56      569.64     53.06 o 
   3   4   8        7.12       17.62     10.82 o 
   4   4   8      814.52      790.05     82.69 o 
   5   4   8      451.91      403.60     59.78 o 
   6   4   8     2750.29     3142.12    114.95 o 
   7   4   8      151.72      188.94     39.93 o 
   8   4   8      858.14      898.33     92.04 o 
   9   4   8     1439.94     1441.15    119.07 o 
  10   4   8       63.28       97.21     63.07 o 
  11   4   8       38.93       92.30     64.40 o 
  12   4   8     4217.73     4598.30    371.47 o 
   1   5   8      917.63      848.57     52.31 o 
   2   5   8     1429.48     1380.51     99.25 o 
   3   5   8      830.25      711.68     67.21 o 
   4   5   8     4107.25     4292.57    145.79 o 
   5   5   8     1171.06     1218.97     90.88 o 
   6   5   8        1.24       21.15     39.91 o 
   7   5   8     3172.50     3468.56    173.28 o 
   8   5   8      208.37      223.65     67.78 o 
   9   5   8       13.73       25.21     47.44 o 
  10   5   8     1119.16     1204.77    124.10 o 
  11   5   8     1121.76     1060.82    213.18 o 
   0   6   8       16.60       50.27     24.95 o 
   1   6   8     1878.40     2108.99    125.85 o 
   2   6   8      606.87      548.63     93.16 o 
   3   6   8      176.98      161.32     45.13 o 
   4   6   8      444.60      397.02     51.43 o 
   5   6   8      467.28      291.75     59.00 o 
   6   6   8     2596.03     2965.99    300.30 o 
   7   6   8      203.93      124.09     45.88 o 
   8   6   8      330.13      190.26     53.63 o 
   9   6   8      866.13      807.67    137.36 o 
  10   6   8      265.86      203.23     68.78 o 
   2   7   8       38.48        7.26     26.69 o 
   3   7   8      133.26       67.94     31.57 o 
   4   7   8     2317.48     1979.40    406.60 o 
   5   7   8      737.87      464.69    109.47 o 
   6   7   8       98.70      106.86     80.80 o 
   7   7   8      762.32      792.72    155.70 o 
   8   7   8      244.87      269.67     91.60 o 
   0   8   8        6.18      247.24    101.28 o 
   1   8   8      564.17      544.51    115.22 o 
   2   8   8      212.47      125.85     89.36 o 
   3   8   8       29.32       88.25     72.24 o 
   4   8   8      217.37       60.32     58.46 o 
   5   8   8      160.31      156.76    116.54 o 
   1   0   9      466.34      456.97     36.15 o 
   2   0   9    54628.70    55969.93    531.40 o 
   3   0   9       48.80       65.88     22.63 o 
   4   0   9    14935.75    14844.46    211.98 o 
   5   0   9       69.64       75.42     34.97 o 
   6   0   9     4515.90     4208.67    187.85 o 
   7   0   9     1300.25     1223.03    115.24 o 
   8   0   9    17436.30    17547.29    373.84 o 
   9   0   9     1590.84     1507.47    146.15 o 
  10   0   9      591.31      538.16     95.64 o 
  11   0   9        3.58       18.32     56.18 o 
  12   0   9     7705.34     8349.24    414.74 o 
  13   0   9       20.33       45.54     68.45 o 
  14   0   9      441.79      121.01    174.63 o 
   0   1   9    69731.44    73424.88    671.60 o 
   1   1   9     3164.06     3338.87     49.58 o 
   2   1   9      751.08      626.45     26.59 o 
   3   1   9      366.55      344.99     24.12 o 
   4   1   9    39952.00    41463.61    370.65 o 
   5   1   9       12.14      -11.02     20.56 o 
   6   1   9    22380.31    23056.86    352.67 o 
   7   1   9      759.78      824.17     72.52 o 
   8   1   9     2107.79     1873.33     86.56 o 
   9   1   9       81.10       41.40     28.68 o 
  10   1   9    16465.64    17959.40    323.72 o 
  11   1   9      215.60      229.07     52.32 o 
  12   1   9      148.66      178.35     77.44 o 
  13   1   9       22.24      169.23     67.41 o 
  14   1   9     1351.26     1284.45    148.54 o 
   1   2   9     2089.39     2251.09     48.58 o 
   2   2   9    79243.33    86325.41   1628.77 o 
   3   2   9      336.47      366.38     50.73 o 
   4   2   9    11737.88    12144.67    199.63 o 
   5   2   9      681.24      617.82     76.45 o 
   6   2   9     8516.09     7930.15    206.36 o 
   7   2   9      954.33      924.83    116.33 o 
   8   2   9    15024.84    15915.57    271.86 o 
   9   2   9     1023.67      920.83     75.39 o 
  10   2   9      667.59      530.86     73.06 o 
  11   2   9       62.55       56.05     44.77 o 
  12   2   9     7442.91     7792.67    266.52 o 
  13   2   9        3.37      111.32     61.46 o 
   0   3   9    47729.82    51367.91   1533.33 o 
   1   3   9     2477.20     2293.63    126.46 o 
   2   3   9      327.32      221.97     25.21 o 
   3   3   9       71.70        7.61     20.08 o 
   4   3   9    27576.29    29607.43    440.78 o 
   5   3   9       19.04       41.64     25.56 o 
   6   3   9    14049.83    14963.59    387.57 o 
   7   3   9      367.02      262.79     31.80 o 
   8   3   9     1332.96     1275.78     80.22 o 
   9   3   9       19.50       35.60     54.44 o 
  10   3   9    10945.87    12583.12    366.13 o 
  11   3   9      120.00       42.81     54.48 o 
  12   3   9      193.88       68.87     77.59 o 
  13   3   9        1.88       25.65     52.16 o 
   1   4   9      310.62      277.68     44.31 o 
   2   4   9    31724.26    34287.06    974.37 o 
   3   4   9       38.53       40.72     37.46 o 
   4   4   9     7973.86     8277.55    150.08 o 
   5   4   9       37.94        9.53     26.80 o 
   6   4   9     2978.43     2806.37    112.28 o 
   7   4   9      717.95      671.89     60.36 o 
   8   4   9    10448.64    11340.53    323.07 o 
   9   4   9      955.99      934.51    105.52 o 
  10   4   9      365.07      391.38    150.33 o 
  11   4   9        2.73       61.05     76.26 o 
  12   4   9     4912.42     5888.20    372.91 o 
   1   5   9     1212.22     1427.75    153.01 o 
   2   5   9      467.17      331.39     37.62 o 
   3   5   9      136.43      104.84     44.45 o 
   4   5   9    16461.18    18638.70    346.67 o 
   5   5   9        3.45       22.41     29.50 o 
   6   5   9    11300.70    12794.01    276.29 o 
   7   5   9      419.62      370.18     69.81 o 
   8   5   9     1091.89      913.44     94.16 o 
   9   5   9       84.94       39.09     32.88 o 
  10   5   9     9250.26    10300.72    538.61 o 
  11   5   9      129.93      192.01     78.07 o 
   1   6   9      405.07      376.02     91.09 o 
   2   6   9    21518.28    28879.33   1557.90 o 
   3   6   9       63.38       82.62     30.88 o 
   4   6   9     3929.19     4643.34    370.31 o 
   5   6   9      101.01       60.78     23.11 o 
   6   6   9     2493.74     2584.97    295.09 o 
   7   6   9      312.08      285.18     84.35 o 
   8   6   9     5774.97     6510.31    407.24 o 
   9   6   9      461.68      277.22     74.03 o 
  10   6   9      192.99      131.55     74.61 o 
   0   7   9    12438.21    15167.20    503.04 o 
   1   7   9      705.34      755.49    150.43 o 
   2   7   9       85.82       24.01     44.87 o 
   3   7   9        0.04       67.10     34.47 o 
   4   7   9     7276.72     8563.99    889.54 o 
   5   7   9        2.53       66.65     52.13 o 
   6   7   9     3656.51     2871.17    673.20 o 
   7   7   9       62.94       41.07     55.49 o 
   8   7   9      352.90       63.30     90.11 o 
   1   8   9      100.25       23.96     45.43 o 
   2   8   9     8311.15     8159.25   1042.57 o 
   3   8   9       23.33      -18.25     90.85 o 
   4   8   9     1874.76     1315.50    447.19 o 
   5   8   9       10.71       83.41     48.78 o 
   0   0  10     7159.31     8238.70    404.71 o 
   1   0  10    16007.63    16025.10    229.66 o 
   2   0  10     4888.85     5022.68    153.49 o 
   3   0  10      556.34      465.42     38.52 o 
   4   0  10      199.41      239.60     33.45 o 
   5   0  10    11983.05    12301.63    525.19 o 
   6   0  10     2135.42     2048.89    106.04 o 
   7   0  10      247.63      226.75     87.67 o 
   8   0  10      839.86      658.53    133.67 o 
   9   0  10     2679.82     2682.93    166.25 o 
  10   0  10       92.39      118.21     73.32 o 
  11   0  10      604.51      405.14    201.63 o 
  12   0  10     3027.79     2932.27    287.82 o 
  13   0  10      344.51      189.95     77.98 o 
   1   1  10     3018.55     2857.70     53.15 o 
   2   1  10      579.74      594.21     32.96 o 
   3   1  10    14717.69    15071.38    143.14 o 
   4   1  10     2925.06     2903.02     74.18 o 
   5   1  10      532.76      426.07     38.38 o 
   6   1  10      389.90      439.09     55.88 o 
   7   1  10    13451.21    14225.68    251.20 o 
   8   1  10     4060.85     4087.52    115.70 o 
   9   1  10     1242.95     1225.18    106.24 o 
  10   1  10     4570.47     5077.64    367.98 o 
  11   1  10      775.99      776.42     68.73 o 
  12   1  10        0.73      -29.10     41.00 o 
  13   1  10     1578.96     1571.14    200.38 o 
   0   2  10     3641.93     4022.98    103.67 o 
   1   2  10    16651.35    17310.01    185.43 o 
   2   2  10     5744.15     5690.02    105.49 o 
   3   2  10      194.23      122.17     29.43 o 
   4   2  10       24.88       41.25     29.26 o 
   5   2  10    16925.72    17643.10    312.22 o 
   6   2  10     4047.60     3935.20    130.60 o 
   7   2  10        2.02       -5.85     30.52 o 
   8   2  10      591.32      590.02     58.18 o 
   9   2  10     5343.17     5484.61    151.13 o 
  10   2  10      555.82      477.34     63.07 o 
  11   2  10     1005.38      769.84     86.14 o 
  12   2  10     2047.92     2257.63    164.31 o 
  13   2  10     1023.91      901.98    146.36 o 
   1   3  10     1261.49     1235.23    160.18 o 
   2   3  10      135.52      132.55     23.61 o 
   3   3  10     8912.08     9543.54    169.51 o 
   4   3  10     2549.84     2541.38    108.52 o 
   5   3  10      170.93      123.53     36.26 o 
   6   3  10      163.01      119.16     42.56 o 
   7   3  10     9219.26     9913.26    248.52 o 
   8   3  10     3543.04     3634.66    178.63 o 
   9   3  10     1036.44      994.89     97.29 o 
  10   3  10     3593.95     3909.96    167.44 o 
  11   3  10      557.41      625.56    107.34 o 
  12   3  10        5.54       80.85     55.81 o 
   0   4  10     3438.09     3809.11    280.01 o 
   1   4  10     8467.95     9250.60    562.24 o 
   2   4  10     2803.74     2733.61     84.26 o 
   3   4  10      269.30      203.73     35.89 o 
   4   4  10      101.03       69.42     32.23 o 
   5   4  10     7380.19     8138.85    175.92 o 
   6   4  10     1497.26     1431.66     84.46 o 
   7   4  10       87.56       64.84     29.61 o 
   8   4  10      516.41      358.63    101.29 o 
   9   4  10     1791.02     1994.64    149.02 o 
  10   4  10      102.71      162.40     63.66 o 
  11   4  10      458.39      386.74    101.61 o 
  12   4  10     1972.87     2020.07    172.60 o 
   1   5  10     1954.17     1581.36    246.87 o 
   2   5  10      605.46      573.25     49.77 o 
   3   5  10     7468.90     8558.83    302.52 o 
   4   5  10     1175.61     1192.04     88.00 o 
   5   5  10      433.36      498.92     57.56 o 
   6   5  10      297.48      267.11     48.09 o 
   7   5  10     6575.47     7105.24    177.88 o 
   8   5  10     1737.43     1680.47    122.35 o 
   9   5  10      512.26      425.76    106.33 o 
  10   5  10     2214.85     2086.18    193.78 o 
  11   5  10      430.42      351.86     96.50 o 
   0   6  10     1364.22     1493.86    161.60 o 
   1   6  10     4679.01     5403.07    447.38 o 
   2   6  10     1753.89     1511.72    263.67 o 
   3   6  10       67.61      112.79     51.20 o 
   4   6  10       29.74       95.99     43.01 o 
   5   6  10     5254.73     5511.49    404.74 o 
   6   6  10     1396.04     1239.39    102.21 o 
   7   6  10        0.49      196.95    151.17 o 
   8   6  10      241.80       88.48     85.10 o 
   9   6  10     1773.90     1528.94    286.52 o 
   1   7  10      267.40      172.90     52.79 o 
   2   7  10       39.01       35.11     46.36 o 
   3   7  10     2255.53     1834.18    485.17 o 
   4   7  10      870.18      441.23    133.30 o 
   5   7  10       20.04       71.49     68.14 o 
   6   7  10       31.87      -63.67     83.78 o 
   7   7  10     2574.43     2598.02    391.90 o 
   0   8  10      723.51      369.33    109.10 o 
   1   8  10     1912.38     2081.21    347.40 o 
   2   8  10      686.38      323.57    157.88 o 
   3   8  10       50.95       78.19     63.30 o 
   1   0  11      384.12      344.79     36.32 o 
   2   0  11     1163.74     1409.09     84.19 o 
   3   0  11     2179.02     2052.87     66.64 o 
   4   0  11     2175.06     2211.34    134.94 o 
   5   0  11     3755.91     3969.43    111.66 o 
   6   0  11       41.44       28.22     41.51 o 
   7   0  11     5294.51     5664.70    154.74 o 
   8   0  11     4033.07     4227.57    167.30 o 
   9   0  11      301.91      378.50     65.24 o 
  10   0  11     2534.08     2511.44    116.72 o 
  11   0  11      431.41      243.11     53.69 o 
  12   0  11       32.05       52.13     86.38 o 
  13   0  11       53.30        2.98     98.30 o 
   0   1  11     2013.52     2197.73     59.80 o 
   1   1  11     2815.08     2718.21     51.18 o 
   2   1  11     1624.27     1687.56     65.35 o 
   3   1  11        6.23       13.41     12.52 o 
   4   1  11      234.27      129.71     20.09 o 
   5   1  11     2164.08     2086.65     74.22 o 
   6   1  11     2196.60     2484.72     76.26 o 
   7   1  11     2409.91     2410.04     99.88 o 
   8   1  11     1951.13     1982.33     91.81 o 
   9   1  11      978.56     1018.17     69.89 o 
  10   1  11      785.91      734.11     63.73 o 
  11   1  11      387.27      255.52     62.77 o 
  12   1  11     2227.37     2072.75    182.22 o 
  13   1  11     1484.30     1543.65    154.70 o 
   1   2  11      253.55      207.62     24.63 o 
   2   2  11      902.13      873.05     70.02 o 
   3   2  11      391.38      209.22     36.16 o 
   4   2  11      505.15      545.82     57.33 o 
   5   2  11     1231.68     1323.04     88.05 o 
   6   2  11      131.80       87.40     27.54 o 
   7   2  11     3691.59     3769.99    116.88 o 
   8   2  11     1391.94     1627.86    114.66 o 
   9   2  11      123.86      137.58     39.26 o 
  10   2  11     2932.36     3139.86    147.85 o 
  11   2  11      410.91      495.67     85.81 o 
  12   2  11       66.06       50.55     53.31 o 
  13   2  11        6.55        5.75     70.39 o 
   0   3  11     2934.80     2660.42    371.97 o 
   1   3  11     2157.84     2127.57    126.25 o 
   2   3  11     1095.94     1086.49     66.32 o 
   3   3  11       25.52       18.93     20.97 o 
   4   3  11        1.54       -5.63     22.98 o 
   5   3  11     2093.71     2008.38     83.55 o 
   6   3  11     1615.85     1620.47    125.66 o 
   7   3  11     1513.63     1773.18     97.17 o 
   8   3  11     1231.63     1155.80    116.73 o 
   9   3  11     1131.46     1260.69    108.20 o 
  10   3  11      611.59      710.62     89.23 o 
  11   3  11      226.26      209.14     84.63 o 
  12   3  11     1862.11     1741.66    154.22 o 
   1   4  11      105.25       65.91     97.56 o 
   2   4  11      644.76      566.48     66.82 o 
   3   4  11      994.39      894.69    107.43 o 
   4   4  11     1150.78     1141.32     86.63 o 
   5   4  11     1975.21     2246.90    185.25 o 
   6   4  11       37.98        8.18     34.34 o 
   7   4  11     2915.27     3217.49    125.43 o 
   8   4  11     2295.09     2638.14    156.50 o 
   9   4  11      186.84      128.71     62.43 o 
  10   4  11     1662.27     1617.94    128.48 o 
  11   4  11      272.48      207.32     67.12 o 
   0   5  11      564.34      714.91    179.47 o 
   1   5  11     1021.78      927.52    278.89 o 
   2   5  11      663.91      790.37    116.33 o 
   3   5  11        3.11       13.49     21.56 o 
   4   5  11      159.90       99.31     43.34 o 
   5   5  11      685.02      640.66     57.49 o 
   6   5  11     1132.94     1401.98    155.75 o 
   7   5  11     1262.83     1340.57    246.82 o 
   8   5  11     1022.32     1002.67    102.96 o 
   9   5  11      285.94      303.79    111.82 o 
  10   5  11      428.00      518.82    110.33 o 
   1   6  11       19.12       70.86     39.98 o 
   2   6  11      347.37      173.35    200.14 o 
   3   6  11      220.73      101.61     36.91 o 
   4   6  11      329.73      217.53     47.00 o 
   5   6  11      587.31      487.08     96.82 o 
   6   6  11       49.09       71.35    143.54 o 
   7   6  11     1390.02     1444.33    189.37 o 
   8   6  11      770.11     1030.66    231.60 o 
   9   6  11       82.57      167.15    143.35 o 
   0   7  11     1226.53     1325.04    276.84 o 
   1   7  11      503.71      428.89     72.94 o 
   2   7  11      285.89      189.55     50.32 o 
   3   7  11       19.61       20.56     51.94 o 
   4   7  11       33.00      144.84     92.71 o 
   5   7  11      645.82      461.34    146.70 o 
   6   7  11      524.12      342.93    112.08 o 
   1   8  11        3.37       56.73     86.76 o 
   2   8  11      173.34       76.33     56.97 o 
   0   0  12    52812.42    55479.65   1264.91 o 
   1   0  12      801.79     1012.09     57.77 o 
   2   0  12     1098.07     1074.35     58.62 o 
   3   0  12       50.20       78.64     25.20 o 
   4   0  12    36756.98    38685.42    611.96 o 
   5   0  12     3191.49     3419.67    152.68 o 
   6   0  12    14472.56    15601.31    316.38 o 
   7   0  12        4.17      -38.50     39.91 o 
   8   0  12     3567.14     3607.88    148.38 o 
   9   0  12       11.62       20.72     22.45 o 
  10   0  12    10071.65    10490.59    288.13 o 
  11   0  12      222.66      137.18     89.73 o 
  12   0  12      285.64      631.50    221.92 o 
  13   0  12      301.20      284.85    158.62 o 
   1   1  12        1.18       32.79     18.93 o 
   2   1  12    38324.97    41271.21    481.09 o 
   3   1  12     2465.48     2579.70     61.81 o 
   4   1  12    11644.79    12055.13    237.00 o 
   5   1  12       73.80       21.91     17.21 o 
   6   1  12     5470.42     5499.11    136.73 o 
   7   1  12      528.93      434.49     66.54 o 
   8   1  12     9771.23    10847.21    283.80 o 
   9   1  12       12.65        1.03     37.13 o 
  10   1  12      328.00      226.59     68.31 o 
  11   1  12      129.10      156.85     61.45 o 
  12   1  12     5291.66     5124.05    404.66 o 
  13   1  12      428.99      353.73    156.39 o 
   0   2  12    27386.38    28815.27    755.84 o 
   1   2  12       67.89       27.31     15.71 o 
   2   2  12      971.14      770.14     56.16 o 
   3   2  12      255.40      190.16     30.48 o 
   4   2  12    21058.05    22499.04    556.32 o 
   5   2  12     2393.37     2619.62    118.73 o 
   6   2  12    12594.57    13546.83    194.64 o 
   7   2  12      104.04       34.18     22.50 o 
   8   2  12     1997.15     1858.29    122.23 o 
   9   2  12        4.67       10.27     23.13 o 
  10   2  12     8405.58     9749.90    765.73 o 
  11   2  12      222.18      231.00    126.43 o 
  12   2  12      210.57      144.55     98.01 o 
   1   3  12       17.75       78.74     34.14 o 
   2   3  12    29819.54    33748.85    333.64 o 
   3   3  12     1897.57     1974.62     81.89 o 
   4   3  12     9990.83    10805.41    254.34 o 
   5   3  12      151.02      151.37     41.85 o 
   6   3  12     4629.64     4584.03    144.33 o 
   7   3  12      572.76      468.46     64.23 o 
   8   3  12     8960.35     9537.96    197.90 o 
   9   3  12       41.32       17.43     58.08 o 
  10   3  12      344.30      381.12     85.67 o 
  11   3  12       42.16       37.17     48.64 o 
  12   3  12     4931.08     5342.07    575.65 o 
   0   4  12    26406.18    29080.33    945.02 o 
   1   4  12      391.51      342.85    149.87 o 
   2   4  12      623.52      401.69     70.96 o 
   3   4  12        3.54       39.65     41.11 o 
   4   4  12    19412.07    21890.95    367.39 o 
   5   4  12     1786.93     1960.41    110.28 o 
   6   4  12     8665.86     9894.11    230.72 o 
   7   4  12        1.39       38.20     40.66 o 
   8   4  12     1942.32     2030.56    190.04 o 
   9   4  12        5.24       41.77     50.19 o 
  10   4  12     6370.55     6781.88    524.57 o 
  11   4  12      157.88      128.17     64.99 o 
   1   5  12        6.23       42.29     32.12 o 
   2   5  12    16613.97    20361.22    604.95 o 
   3   5  12     1078.94      992.10    166.06 o 
   4   5  12     4639.19     4847.67    336.64 o 
   5   5  12        4.79       46.69     22.60 o 
   6   5  12     2455.35     2350.67    129.26 o 
   7   5  12      190.34      170.00     44.86 o 
   8   5  12     4092.48     4580.96    813.02 o 
   9   5  12        2.21      -25.03     49.74 o 
  10   5  12      114.79       60.29     78.57 o 
   0   6  12    10473.29    12585.34    483.68 o 
   1   6  12       74.20       27.82     38.34 o 
   2   6  12      365.70      274.36     78.88 o 
   3   6  12       49.57       54.24     34.00 o 
   4   6  12     8151.09     9334.98    526.35 o 
   5   6  12      929.72      605.00    115.80 o 
   6   6  12     4878.37     5286.85    707.83 o 
   7   6  12       27.65      -39.95     65.53 o 
   8   6  12      838.47      664.65    500.62 o 
   1   7  12       10.14       17.55     33.63 o 
   2   7  12     8926.01    10874.65    693.56 o 
   3   7  12      572.05      311.74    157.32 o 
   4   7  12     3213.00     2104.13    695.54 o 
   5   7  12       78.01       32.39     48.41 o 
   6   7  12     1636.71     1070.50    298.25 o 
   1   0  13     7122.27     7314.15    203.24 o 
   2   0  13      799.10      854.83     94.25 o 
   3   0  13     9187.63     9315.83    247.32 o 
   4   0  13     3462.38     3461.25    119.92 o 
   5   0  13      106.17      141.45     77.18 o 
   6   0  13       36.49       55.53     40.26 o 
   7   0  13    10865.35    11743.88    283.14 o 
   8   0  13     1835.15     1641.34    109.05 o 
   9   0  13     3624.25     3402.81    259.85 o 
  10   0  13     1618.25     1319.99    107.77 o 
  11   0  13     2840.39     2694.68    306.07 o 
  12   0  13       69.60       13.40     87.87 o 
   0   1  13      555.79      670.12     64.25 o 
   1   1  13    13605.66    14072.56    234.15 o 
   2   1  13     1589.30     1523.01     52.04 o 
   3   1  13     1592.79     1498.98     65.91 o 
   4   1  13      141.88       96.14     18.73 o 
   5   1  13     6202.61     6280.79    113.97 o 
   6   1  13     3117.51     3110.37     90.11 o 
   7   1  13      780.18      678.68     57.85 o 
   8   1  13      893.80      915.55     58.26 o 
   9   1  13     4011.33     4057.40    134.88 o 
  10   1  13      397.09      238.63     41.27 o 
  11   1  13      928.37      731.56     83.82 o 
  12   1  13     2382.66     2230.76    492.08 o 
   1   2  13     6387.17     6438.67    157.72 o 
   2   2  13     1128.02     1173.70     69.06 o 
   3   2  13     5330.77     5433.46     97.70 o 
   4   2  13     2042.17     2002.45    121.81 o 
   5   2  13      463.08      446.63     56.51 o 
   6   2  13       42.45       31.31     26.30 o 
   7   2  13     5568.47     5854.63    158.08 o 
   8   2  13      890.70      860.28     92.16 o 
   9   2  13     2160.66     2167.44    187.19 o 
  10   2  13     1772.16     1808.13    239.95 o 
  11   2  13     1040.31      997.52    187.99 o 
  12   2  13        3.43        4.47     53.48 o 
   0   3  13      818.82      945.39    258.78 o 
   1   3  13    12298.75    13566.19    351.21 o 
   2   3  13     1136.77     1038.69     67.45 o 
   3   3  13     1848.48     1682.91     75.67 o 
   4   3  13      253.33      168.19     36.89 o 
   5   3  13     5557.89     5656.00    147.25 o 
   6   3  13     2177.68     2195.56    156.22 o 
   7   3  13      432.82      342.80     43.86 o 
   8   3  13      605.29      706.55     90.08 o 
   9   3  13     3361.93     3363.99    271.68 o 
  10   3  13      262.85       91.26     48.91 o 
  11   3  13      771.31      601.96    166.87 o 
   1   4  13     4109.09     4154.46    330.96 o 
   2   4  13      490.50      594.62    117.66 o 
   3   4  13     5056.14     5388.10    169.58 o 
   4   4  13     1994.42     2315.19    235.06 o 
   5   4  13       83.40      113.36     36.43 o 
   6   4  13       21.31       12.04     27.76 o 
   7   4  13     6221.36     6959.22    221.69 o 
   8   4  13     1137.04      971.04     96.50 o 
   9   4  13     2140.64     2066.36    267.19 o 
  10   4  13     1078.11     1004.15    116.92 o 
   0   5  13      224.22      235.70     87.87 o 
   1   5  13     5104.14     5855.89    326.55 o 
   2   5  13      792.44      716.60     95.19 o 
   3   5  13      409.85      411.33     85.30 o 
   4   5  13       46.94       55.60     72.73 o 
   5   5  13     2465.34     2711.82    210.54 o 
   6   5  13     1658.32     1781.44    136.52 o 
   7   5  13      525.60      480.47     74.08 o 
   8   5  13      455.13      457.71     99.25 o 
   9   5  13     1883.94     1870.85    399.53 o 
   1   6  13     2314.15     2648.71    273.60 o 
   2   6  13      370.97      325.95     63.82 o 
   3   6  13     2185.46     1902.81    311.29 o 
   4   6  13      886.96      530.19    117.92 o 
   5   6  13      134.91      114.58     49.15 o 
   6   6  13       10.16      -13.24     61.03 o 
   7   6  13     2422.62     2587.34    596.13 o 
   0   7  13      432.23      335.92     87.54 o 
   1   7  13     3900.42     3252.07    456.50 o 
   2   7  13      329.54      143.95     34.12 o 
   3   7  13      683.81      873.53    201.07 o 
   4   7  13      153.46       44.31     64.79 o 
   5   7  13     1907.47     1041.46    369.37 o 
   0   0  14     2737.36     3089.37    587.94 o 
   1   0  14      520.84      579.07     70.85 o 
   2   0  14      181.87      188.86     34.15 o 
   3   0  14      322.51      248.97     36.52 o 
   4   0  14      127.28       72.94     29.15 o 
   5   0  14       56.63      111.40     25.90 o 
   6   0  14      584.59      652.14     99.48 o 
   7   0  14      264.48      426.95     74.39 o 
   8   0  14     1962.95     1750.86    270.55 o 
   9   0  14     1252.80     1342.04    101.58 o 
  10   0  14      181.10      178.08    153.59 o 
  11   0  14      310.08      254.11     61.25 o 
  12   0  14      908.62      935.71    208.14 o 
   1   1  14      667.69      570.66     56.25 o 
   2   1  14      438.24      429.87     35.51 o 
   3   1  14       36.43       29.48     14.76 o 
   4   1  14      190.65      237.74     29.89 o 
   5   1  14      879.95      980.06     57.54 o 
   6   1  14      459.71      504.48     60.29 o 
   7   1  14     1062.55     1151.50     86.50 o 
   8   1  14     2337.15     2559.60    108.42 o 
   9   1  14       29.03       75.44     29.20 o 
  10   1  14     2078.78     1993.27    138.52 o 
  11   1  14     1520.87     1482.41    202.78 o 
  12   1  14       11.39      -14.89     96.44 o 
   0   2  14     3001.59     2966.15    174.03 o 
   1   2  14     1832.06     1831.24    102.82 o 
   2   2  14      423.42      415.39     38.45 o 
   3   2  14     1562.78     1627.48     79.53 o 
   4   2  14       22.10       72.08     30.61 o 
   5   2  14      255.91      245.13     37.54 o 
   6   2  14     1499.67     1605.00     86.73 o 
   7   2  14      733.10      779.61     58.06 o 
   8   2  14     1308.64     1407.33    126.03 o 
   9   2  14     1093.84     1136.50     84.47 o 
  10   2  14      697.54      731.50     97.54 o 
  11   2  14      288.80      260.93     76.90 o 
   1   3  14      593.64      779.97    100.28 o 
   2   3  14      113.28       89.06     19.52 o 
   3   3  14        8.19       24.88     32.42 o 
   4   3  14      152.27      241.08     47.26 o 
   5   3  14      901.61      949.21     60.23 o 
   6   3  14      535.87      559.65     57.70 o 
   7   3  14      552.12      608.43     74.36 o 
   8   3  14     1823.38     1987.33    146.94 o 
   9   3  14       64.27       85.70     52.03 o 
  10   3  14     1726.83     1775.02    176.00 o 
  11   3  14      908.69     1090.04    260.08 o 
   0   4  14     1728.47     1547.48    406.98 o 
   1   4  14      352.87      378.09     90.11 o 
   2   4  14      141.68       66.25     42.56 o 
   3   4  14      232.36      140.00     31.39 o 
   4   4  14       61.48       30.40     34.17 o 
   5   4  14       38.19       35.73     61.27 o 
   6   4  14      457.51      532.63    103.14 o 
   7   4  14      186.31      173.10     45.09 o 
   8   4  14     1198.19     1028.25    112.30 o 
   9   4  14      784.47      769.11    106.33 o 
  10   4  14      167.04      138.14    110.96 o 
   1   5  14      266.62      188.67     64.60 o 
   2   5  14      475.39      542.42     77.80 o 
   3   5  14       29.14       48.40     45.37 o 
   4   5  14      105.70       38.93     36.81 o 
   5   5  14      333.93      302.71     81.53 o 
   6   5  14      114.02      198.80     53.22 o 
   7   5  14      665.69      641.74    198.27 o 
   8   5  14     1205.15      980.02    277.40 o 
   9   5  14        9.64      107.55     82.35 o 
   0   6  14     1085.19      778.58    249.85 o 
   1   6  14      437.51      343.74     72.37 o 
   2   6  14      149.08       56.46     34.65 o 
   3   6  14      395.06      237.41     79.39 o 
   4   6  14        9.27       33.30     26.84 o 
   5   6  14       49.02       30.90     61.44 o 
   6   6  14      554.36      378.22    263.25 o 
   7   6  14      226.58      226.10    191.76 o 
   1   7  14      194.80       66.08     62.01 o 
   2   7  14       22.73       48.40     34.69 o 
   3   7  14        0.80       29.22     64.72 o 
   4   7  14       73.80       35.37     91.60 o 
   1   0  15      106.92      109.17     67.21 o 
   2   0  15    18010.56    19116.45    323.44 o 
   3   0  15      814.61      974.55    115.69 o 
   4   0  15    10201.61    10730.79    215.79 o 
   5   0  15      723.55      672.03     68.55 o 
   6   0  15     5837.99     6152.06    210.99 o 
   7   0  15      134.36      175.32     50.98 o 
   8   0  15     4707.77     4732.50    175.36 o 
   9   0  15      547.67      482.03    118.96 o 
  10   0  15      217.09      117.22     81.17 o 
  11   0  15       23.10       75.21     99.42 o 
   0   1  15    16379.90    16557.11    418.65 o 
   1   1  15      713.06      703.11     42.23 o 
   2   1  15     1993.53     1849.96     78.22 o 
   3   1  15      229.94      211.86     26.48 o 
   4   1  15    18383.87    20508.13    347.82 o 
   5   1  15      965.98     1044.53     84.40 o 
   6   1  15     9817.60    10610.60    198.31 o 
   7   1  15      262.07      207.75     39.51 o 
   8   1  15     2624.32     2736.91    153.65 o 
   9   1  15      162.65      110.28     40.24 o 
  10   1  15     4864.15     4921.95    668.38 o 
  11   1  15      375.69      245.90     99.58 o 
   1   2  15      787.10      973.93     87.69 o 
   2   2  15    22743.57    25436.60    332.39 o 
   3   2  15     1328.76     1329.57     70.21 o 
   4   2  15     9280.07    10127.46    192.12 o 
   5   2  15      104.87       99.83     30.27 o 
   6   2  15     7407.50     8325.99    151.39 o 
   7   2  15       95.63      138.61     60.94 o 
   8   2  15     4669.35     4760.45    254.27 o 
   9   2  15      295.15      239.72     59.04 o 
  10   2  15      290.34      159.70     41.74 o 
  11   2  15        1.06       87.87    102.77 o 
   0   3  15    11874.40    13007.58    519.42 o 
   1   3  15      589.91      656.42     84.11 o 
   2   3  15     1373.43     1469.46    109.30 o 
   3   3  15      289.65      242.87     42.02 o 
   4   3  15    13487.90    14800.77    284.60 o 
   5   3  15      637.52      588.43     62.90 o 
   6   3  15     6858.20     7014.07    193.72 o 
   7   3  15      121.40      104.62     37.63 o 
   8   3  15     1853.72     1766.97    205.41 o 
   9   3  15       60.48       93.96     52.64 o 
  10   3  15     3370.93     3429.99    205.87 o 
   1   4  15      114.75       12.26     55.85 o 
   2   4  15    11312.36    13441.48    261.97 o 
   3   4  15      581.86      641.05     72.02 o 
   4   4  15     6177.74     7136.92    227.08 o 
   5   4  15      360.32      297.22     82.09 o 
   6   4  15     3791.87     4232.44    323.48 o 
   7   4  15      100.10       48.23     33.74 o 
   8   4  15     3089.35     2982.64    696.85 o 
   9   4  15      323.92      284.16     80.20 o 
   0   5  15     8121.78     9541.77    420.01 o 
   1   5  15      286.34      115.06     80.05 o 
   2   5  15     1055.87      862.88    115.56 o 
   3   5  15       45.98       72.28     69.61 o 
   4   5  15     9106.19    10424.01    389.16 o 
   5   5  15      548.41      511.58     69.98 o 
   6   5  15     5359.35     5888.16    806.51 o 
   7   5  15      232.17      114.07    105.00 o 
   8   5  15     1429.74      852.64    194.18 o 
   1   6  15      253.53      146.40     54.77 o 
   2   6  15     7938.98     9368.93    659.03 o 
   3   6  15      489.82      299.05     72.42 o 
   4   6  15     3539.06     2653.55    439.32 o 
   5   6  15       55.83       32.38     34.74 o 
   6   6  15     2715.90     2581.11    712.30 o 
   1   7  15      209.20       36.53     44.09 o 
   0   0  16     1930.53     2129.08    229.37 o 
   1   0  16     9715.73    10057.62    373.39 o 
   2   0  16       12.97        5.37     26.75 o 
   3   0  16      471.48      390.22     49.43 o 
   4   0  16       32.80       63.01     28.81 o 
   5   0  16     4345.76     4324.24    157.39 o 
   6   0  16     1146.35     1033.58     85.11 o 
   7   0  16      243.39      253.46     49.94 o 
   8   0  16     1091.45      937.15    116.84 o 
   9   0  16     1858.86     2219.19    270.70 o 
  10   0  16      921.78      529.97    153.97 o 
  11   0  16      858.34      835.18    178.73 o 
   1   1  16     4414.15     4361.86    127.23 o 
   2   1  16     1440.40     1480.28     80.01 o 
   3   1  16     6921.91     7126.40    153.07 o 
   4   1  16      527.58      494.49     44.06 o 
   5   1  16      483.05      445.14     39.14 o 
   6   1  16      487.46      445.52     53.15 o 
   7   1  16     7566.75     7922.12    210.92 o 
   8   1  16     1342.53     1097.03     77.22 o 
   9   1  16     1695.81     1570.37    145.73 o 
  10   1  16      844.09      841.99    222.11 o 
   0   2  16     1414.09     1574.87    158.25 o 
   1   2  16     9437.47    10233.63    246.91 o 
   2   2  16       34.66      106.15     26.92 o 
   3   2  16      181.16      115.24     34.71 o 
   4   2  16       14.61       54.61     23.63 o 
   5   2  16     6124.85     6649.58    131.39 o 
   6   2  16     1399.01     1365.51    104.53 o 
   7   2  16      611.34      487.05     51.52 o 
   8   2  16      881.80      841.68     73.22 o 
   9   2  16     3429.32     3420.46    269.62 o 
  10   2  16     1108.49      857.38    141.27 o 
   1   3  16     2547.21     2595.29    193.93 o 
   2   3  16      937.77      983.15     87.36 o 
   3   3  16     4499.88     4531.21    161.61 o 
   4   3  16      477.45      501.15     48.56 o 
   5   3  16      179.75      102.43     36.15 o 
   6   3  16      444.13      392.86     44.47 o 
   7   3  16     5518.19     5972.30    507.88 o 
   8   3  16     1182.29      878.92    168.46 o 
   9   3  16     1497.67     1338.75    252.44 o 
   0   4  16     1191.78     1418.64    338.46 o 
   1   4  16     5951.08     6529.38    281.97 o 
   2   4  16       11.17       47.23     43.37 o 
   3   4  16      294.99      297.85     78.80 o 
   4   4  16       26.37       61.29     29.87 o 
   5   4  16     2888.90     3025.37    235.90 o 
   6   4  16      775.18      658.35     94.32 o 
   7   4  16      173.28      139.80     36.00 o 
   8   4  16      677.29      749.82    125.91 o 
   1   5  16     2554.50     3045.85    424.61 o 
   2   5  16      831.07      634.00    126.64 o 
   3   5  16     3837.25     3170.57    451.43 o 
   4   5  16      260.30       79.89     46.42 o 
   5   5  16      322.61      241.95     51.99 o 
   6   5  16      195.10      153.79     34.27 o 
   7   5  16     3979.42     4084.39    651.84 o 
   0   6  16      644.64      523.89    132.56 o 
   1   6  16     3509.63     3255.30    565.14 o 
   2   6  16       16.54       71.36     36.13 o 
   3   6  16       97.76       14.15     37.69 o 
   4   6  16       16.85       27.33     59.74 o 
   1   0  17     1191.41     1170.00    303.90 o 
   2   0  17       17.99       55.20     27.57 o 
   3   0  17      139.62      117.70     30.08 o 
   4   0  17      761.50      774.68     70.82 o 
   5   0  17     1041.36     1155.38    100.45 o 
   6   0  17      105.48       58.30     43.40 o 
   7   0  17      299.48      307.24     72.80 o 
   8   0  17     1312.89     1342.93    164.83 o 
   9   0  17      422.23      408.88     88.59 o 
  10   0  17     1944.89     1904.56    263.99 o 
   0   1  17      539.58      626.13     90.30 o 
   1   1  17      112.49       95.40     39.41 o 
   2   1  17     1815.41     1776.55    152.65 o 
   3   1  17      640.63      645.25     49.30 o 
   4   1  17       90.16       60.74     20.44 o 
   5   1  17       13.51       10.94     17.78 o 
   6   1  17      436.89      469.58     49.26 o 
   7   1  17      320.95      291.67     42.14 o 
   8   1  17      331.36      297.81     72.72 o 
   9   1  17      763.44      688.12    134.37 o 
   1   2  17      207.83      152.67     32.60 o 
   2   2  17      121.55       82.67     28.97 o 
   3   2  17        0.90        0.72     18.16 o 
   4   2  17      326.95      253.48     43.49 o 
   5   2  17      251.85      209.29     61.55 o 
   6   2  17       14.98       41.57     23.51 o 
   7   2  17      207.82      167.37     33.30 o 
   8   2  17      578.92      581.58     77.40 o 
   9   2  17      206.80      146.31     63.19 o 
   0   3  17      695.48      675.44    147.82 o 
   1   3  17       79.94      140.14     62.89 o 
   2   3  17     1433.08     1400.71    132.07 o 
   3   3  17      387.33      415.42     72.70 o 
   4   3  17       12.80       50.39     50.18 o 
   5   3  17       34.23       68.19     30.58 o 
   6   3  17      400.62      370.77     54.64 o 
   7   3  17      178.70      167.27    104.96 o 
   8   3  17      212.31       87.41     63.82 o 
   9   3  17      821.47      652.88    129.71 o 
   1   4  17      598.37      657.28    111.79 o 
   2   4  17        7.13       29.44     36.25 o 
   3   4  17       52.48       53.32     33.94 o 
   4   4  17      461.49      380.72     88.78 o 
   5   4  17      570.28      552.13     74.37 o 
   6   4  17       58.90      115.08     30.25 o 
   7   4  17      164.11      112.14     50.71 o 
   8   4  17      794.60      585.57    127.82 o 
   0   5  17      142.98      161.23     77.08 o 
   1   5  17       48.54       11.36     38.40 o 
   2   5  17      854.80      653.62    102.98 o 
   3   5  17      389.59      360.41     82.93 o 
   4   5  17       90.61      114.59     48.86 o 
   5   5  17        0.97       36.55     33.03 o 
   6   5  17      240.98      236.90     85.53 o 
   1   6  17      101.93      120.27     38.50 o 
   2   6  17       15.05      106.67     68.74 o 
   3   6  17        0.47       29.77     38.96 o 
   0   0  18    17698.14    19964.52    816.93 o 
   1   0  18      306.41      286.52    130.46 o 
   2   0  18      706.15      580.77     90.62 o 
   3   0  18     1366.86     1393.10    149.19 o 
   4   0  18     9152.63     9346.35    258.07 o 
   5   0  18      791.73      830.65     75.95 o 
   6   0  18     5222.29     5523.15    300.48 o 
   7   0  18      568.36      475.09    102.18 o 
   8   0  18     1012.08      850.00    146.43 o 
   1   1  18     1109.26     1299.21     77.14 o 
   2   1  18    14336.59    15259.86    249.16 o 
   3   1  18     1081.08     1145.89     71.52 o 
   4   1  18     2545.62     2460.27    171.07 o 
   5   1  18      442.09      370.10     41.44 o 
   6   1  18     3364.83     3468.17    144.48 o 
   7   1  18        4.23       70.47     44.02 o 
   8   1  18     4675.47     4358.61    455.64 o 
   9   1  18      166.27       98.35     67.89 o 
   0   2  18    11917.66    12589.67    328.90 o 
   1   2  18       27.37       88.10     57.26 o 
   2   2  18      554.27      502.61     64.88 o 
   3   2  18      427.00      346.08     42.56 o 
   4   2  18     6006.87     5991.42    318.69 o 
   5   2  18      544.95      569.66     79.72 o 
   6   2  18     4150.62     4032.13    238.52 o 
   7   2  18      929.76      888.43    112.39 o 
   8   2  18      583.76      471.47     90.00 o 
   1   3  18      744.45      908.81    110.61 o 
   2   3  18    11849.16    14405.45    403.37 o 
   3   3  18      898.15      925.27     92.07 o 
   4   3  18     2249.45     2054.11    116.82 o 
   5   3  18      483.52      457.32     67.81 o 
   6   3  18     2910.85     2757.28    221.84 o 
   7   3  18        5.48       78.19     43.77 o 
   8   3  18     4191.05     3572.75    624.80 o 
   0   4  18    10759.39    12877.63   2639.20 o 
   1   4  18      182.68      171.80     39.34 o 
   2   4  18      442.61      259.33     54.18 o 
   3   4  18      760.72      580.54     98.15 o 
   4   4  18     5634.71     6054.75    638.04 o 
   5   4  18      491.80      410.44     64.78 o 
   6   4  18     3315.83     3684.54    310.82 o 
   1   5  18      632.24      403.48     83.43 o 
   2   5  18     6744.65     6358.67    751.41 o 
   3   5  18      539.71      445.12    162.90 o 
   4   5  18     1213.07      644.28    148.12 o 
   1   0  19     1478.08     1336.60    120.70 o 
   2   0  19      377.65      438.21     76.96 o 
   3   0  19     7727.21     8324.68    403.37 o 
   4   0  19     1470.66     1336.80    112.14 o 
   5   0  19        8.91       39.06     34.40 o 
   6   0  19      412.99      321.53     91.97 o 
   7   0  19     5995.12     5789.42    863.29 o 
   8   0  19      194.64       59.95     54.36 o 
   0   1  19       24.65       44.39    132.18 o 
   1   1  19     4329.87     4636.74    198.16 o 
   2   1  19        1.62       41.09     32.23 o 
   3   1  19      149.53       83.72     21.83 o 
   4   1  19      423.35      416.84     51.29 o 
   5   1  19     6556.18     7031.52    225.56 o 
   6   1  19     1116.70     1024.13     97.85 o 
   7   1  19      108.82       54.28     33.42 o 
   8   1  19      283.37      180.22     53.62 o 
   1   2  19     1442.76     1554.42    116.32 o 
   2   2  19      376.14      233.25     63.26 o 
   3   2  19     5566.15     5987.64    403.05 o 
   4   2  19     1219.58     1159.14    123.92 o 
   5   2  19      106.71       93.33     32.79 o 
   6   2  19      371.12      306.29     54.12 o 
   7   2  19     3498.48     3390.10    494.85 o 
   8   2  19      140.05      152.06     48.90 o 
   0   3  19       35.14       11.54     78.19 o 
   1   3  19     4100.93     4945.54    334.07 o 
   2   3  19        1.37       31.90     24.17 o 
   3   3  19      263.44      142.03     60.78 o 
   4   3  19      366.86      205.92     55.30 o 
   5   3  19     5727.44     6046.19    415.13 o 
   6   3  19      871.82      887.64    117.85 o 
   7   3  19       45.66       71.14     43.44 o 
   1   4  19      929.65      804.42    149.14 o 
   2   4  19      271.78       79.18     56.29 o 
   3   4  19     4768.93     4701.55    862.20 o 
   4   4  19      926.04      646.87    112.54 o 
   5   4  19        5.90       61.26     57.77 o 
   0   5  19       13.61      167.54     85.08 o 
   1   5  19     1853.30     1299.81    326.34 o 
   2   5  19        1.68       48.88     50.76 o 
   0   0  20        2.04       30.16     77.82 o 
   1   0  20      401.35      306.34     67.36 o 
   2   0  20      247.58      269.67    175.00 o 
   3   0  20       86.98       83.13     53.30 o 
   4   0  20      119.60      133.91     63.40 o 
   5   0  20      392.12      243.52    101.65 o 
   6   0  20      225.84      166.44     57.71 o 
   1   1  20        4.44       26.92     30.04 o 
   2   1  20        2.95       42.78     40.59 o 
   3   1  20      303.63      383.69     56.36 o 
   4   1  20      238.39      199.75     59.87 o 
   5   1  20      152.94      192.92     44.86 o 
   6   1  20       22.16       62.87     46.79 o 
   7   1  20       64.90       69.08     97.00 o 
   0   2  20       94.04      108.14     51.05 o 
   1   2  20       67.11       59.62     29.93 o 
   2   2  20      303.15      207.85     69.52 o 
   3   2  20      455.66      517.05     86.94 o 
   4   2  20        9.91       73.15     48.41 o 
   5   2  20      500.40      381.60    158.99 o 
   6   2  20      408.94      371.41     58.92 o 
   1   3  20        8.81       83.16     33.56 o 
   2   3  20        3.99       80.42     37.55 o 
   3   3  20      198.77      197.06     60.44 o 
   4   3  20      172.49      107.81     51.29 o 
   5   3  20      181.53      154.45    161.04 o 
   0   4  20        6.22       91.94     65.41 o 
   1   4  20      222.47      102.78     37.35 o 
   2   4  20      165.88       73.97     32.70 o 
   3   4  20       71.69      107.18     67.39 o 
   1   0  21       32.47       -3.12     57.35 o 
   2   0  21     6445.07     6767.39    455.09 o 
   3   0  21     1050.22      920.97    146.71 o 
   4   0  21      843.12      685.78    145.84 o 
   5   0  21      186.01       58.83     45.05 o 
   6   0  21     2193.23     1069.38    358.57 o 
   0   1  21    11232.29    12637.39    794.73 o 
   1   1  21      201.04      196.53     56.11 o 
   2   1  21      698.56      798.38     90.35 o 
   3   1  21        0.11       34.04     39.77 o 
   4   1  21     3759.22     3428.54    370.19 o 
   5   1  21      957.04      759.97    105.94 o 
   6   1  21     2203.93     1475.24    364.90 o 
   1   2  21      252.42      186.33     39.09 o 
   2   2  21     7194.91     7775.66    566.66 o 
   3   2  21     1360.14     1279.03    145.31 o 
   4   2  21      950.12      914.71    124.03 o 
   5   2  21       18.56       59.54     48.96 o 
   0   3  21     8475.28     8549.09   1533.33 o 
   1   3  21      186.04      110.32     39.13 o 
   2   3  21      528.38      441.08    158.25 o 
   3   3  21        6.34       18.99     70.75 o 
   0   0  22        1.33       48.03     92.34 o 
   1   0  22     2751.86     2911.44    384.82 o 
   2   0  22      128.62      128.58     63.77 o 
   3   0  22      981.65      916.03    290.99 o 
   4   0  22      109.52       89.23     62.37 o 
   1   1  22     1979.72     2041.66    141.99 o 
   2   1  22       72.76      113.60     58.25 o 
   3   1  22     3853.83     3917.01    342.82 o 
   4   1  22      816.16      618.31     95.66 o 
   0   2  22        1.93       24.97     63.62 o 
   1   2  22     2711.30     2620.39    226.01 o 
   2   2  22      110.19       53.71     62.19 o 
   3   2  22      653.27      432.46    108.20 o 
                                                 
